# Supplementary material for: 2-(2H-Indazol-2-yl)-1-phenyl­ethanone
Source: Acta Crystallogr Sect E Struct Rep Online. 2013 Jan 4;69(Pt 2):o184. doi: 10.1107/S1600536812051811 (PMC3569246; doi:10.1107/S1600536812051811)
Supplement: Supplementary file 1 [file e-69-0o184-sup1.cif]

##############################################################################
#                                                                            #
# This CIF contains the data in a paper accepted for publication in          #
# Acta Crystallographica Section E. It conforms to the requirements of       #
# Notes for Authors for Acta Crystallographica Section E, and has been       #
# peer reviewed under the auspices of the IUCr Commission on Journals.       #
#                                                                            #
# Full details of the Crystallographic Information File format               #
# are given in the paper "The Crystallographic Information File (CIF):       #
# a New Standard Archive File for Crystallography" by S. R. Hall, F. H.      #
# Allen and I. D. Brown [Acta Cryst. (1991), A47, 655-685].                  #
#                                                                            #
# The current version of the core CIF dictionary is obtainable from          #
# ftp://ftp.iucr.org/pub/cif_core.dic.                                       #
#                                                                            #
# Software is freely available for graphical display of the structure(s)     #
# in this CIF. For information consult the CIF software page                 #
# http://www.iucr.org/resources/cif/software.                                #
#                                                                            #
# This file may be used for bona fide research purposes within the           #
# scientific community so long as proper attribution is given to the journal # 
# article from which it was obtained.                                        #
#                                                                            #
##############################################################################
data_I
_audit_creation_method     SHELXL-97
_chemical_name_systematic
;
2-(2<i>H</i>-Indazol-2-yl)-1-phenylethanone
;
_chemical_name_common     ?
_chemical_formula_moiety     'C15 H12 N2 O'
_chemical_formula_sum     'C15 H12 N2 O'
_chemical_formula_iupac     'C15 H12 N2 O'
_chemical_formula_weight     236.27
_chemical_melting_point     ?
_symmetry_cell_setting     monoclinic
_symmetry_space_group_name_H-M     'P 21/n'
_symmetry_space_group_name_Hall     '-P 2yn'
loop_
    _symmetry_equiv_pos_as_xyz
    'x, y, z'
    '-x+1/2, y+1/2, -z+1/2'
    '-x, -y, -z'
    'x-1/2, -y-1/2, z-1/2'
_cell_length_a     9.4408(3)
_cell_length_b     17.9636(5)
_cell_length_c     13.9415(4)
_cell_angle_alpha     90.00
_cell_angle_beta     99.247(4)
_cell_angle_gamma     90.00
_cell_volume     2333.62(12)
_cell_formula_units_Z     8
_cell_measurement_reflns_used     15539
_cell_measurement_theta_min     3.1
_cell_measurement_theta_max     27.5
_cell_measurement_temperature     100
_exptl_crystal_description     prism
_exptl_crystal_colour     colorless
_exptl_crystal_size_max     0.20
_exptl_crystal_size_mid     0.20
_exptl_crystal_size_min     0.20
_exptl_crystal_density_diffrn     1.345
_exptl_crystal_density_meas     ?
_exptl_crystal_density_method     'not measured'
_exptl_crystal_F_000     992
_exptl_absorpt_coefficient_mu     0.086
_exptl_absorpt_correction_type     none
_exptl_absorpt_process_details     ?
_exptl_absorpt_correction_T_min     ?
_exptl_absorpt_correction_T_max     ?
_exptl_special_details     ?
_diffrn_ambient_temperature     100(2)
_diffrn_radiation_type     MoK\a
_diffrn_radiation_wavelength     0.71073
_diffrn_radiation_source     'fine-focus sealed tube'
_diffrn_radiation_monochromator     graphite
_diffrn_measurement_device_type     'Rigaku Saturn724+'
_diffrn_measurement_method     'profile data from \w-scans'
_diffrn_detector_area_resol_mean     ?
_diffrn_reflns_number     23377
_diffrn_reflns_av_R_equivalents     0.0839
_diffrn_reflns_av_sigmaI/netI     0.0830
_diffrn_reflns_theta_min     3.05
_diffrn_reflns_theta_max     27.48
_diffrn_reflns_theta_full     27.48
_diffrn_measured_fraction_theta_max     0.999
_diffrn_measured_fraction_theta_full     0.999
_diffrn_reflns_limit_h_min     -12
_diffrn_reflns_limit_h_max     12
_diffrn_reflns_limit_k_min     -21
_diffrn_reflns_limit_k_max     23
_diffrn_reflns_limit_l_min     -18
_diffrn_reflns_limit_l_max     18
_diffrn_standards_number     3
_diffrn_standards_interval_count     ?
_diffrn_standards_interval_time     2
_diffrn_standards_decay_%     1
_refine_special_details
;
 Refinement of F^2^ against ALL reflections.  The weighted R-factor wR and
 goodness of fit S are based on F^2^, conventional R-factors R are based
 on F, with F set to zero for negative F^2^. The threshold expression of
 F^2^ > 2sigma(F^2^) is used only for calculating R-factors(gt) etc. and is
 not relevant to the choice of reflections for refinement.  R-factors based
 on F^2^ are statistically about twice as large as those based on F, and R-
 factors based on ALL data will be even larger.
;
_reflns_number_total     5349
_reflns_number_gt     3346
_reflns_threshold_expression     I>2\s(I)
_refine_ls_structure_factor_coef     Fsqd
_refine_ls_matrix_type     full
_refine_ls_R_factor_all     0.1072
_refine_ls_R_factor_gt     0.0565
_refine_ls_wR_factor_gt     0.1126
_refine_ls_wR_factor_ref     0.1286
_refine_ls_goodness_of_fit_ref     1.018
_refine_ls_restrained_S_all     1.018
_refine_ls_number_reflns     5349
_refine_ls_number_parameters     325
_refine_ls_number_restraints     0
_refine_ls_hydrogen_treatment     constr
_refine_ls_weighting_scheme     calc
_refine_ls_weighting_details
                 'calc w=1/[\s^2^(Fo^2^)+(0.0558P)^2^] where P=(Fo^2^+2Fc^2^)/3'
_atom_sites_solution_hydrogens     geom
_atom_sites_solution_primary     direct
_atom_sites_solution_secondary     difmap
_refine_ls_shift/su_max     0.000
_refine_ls_shift/su_mean     0.000
_refine_diff_density_max     0.303
_refine_diff_density_min     -0.239
_refine_ls_extinction_method     none
_refine_ls_extinction_coef     ?
loop_
    _atom_type_symbol
    _atom_type_description
    _atom_type_scat_dispersion_real
    _atom_type_scat_dispersion_imag
    _atom_type_scat_source
    'C' 'C' 0.0030 0.0020
                         'International Tables Vol C Tables 4.2.6.8 and 6.1.1.4'
    'H' 'H' 0.0000 0.0000
                         'International Tables Vol C Tables 4.2.6.8 and 6.1.1.4'
    'N' 'N' 0.0060 0.0030
                         'International Tables Vol C Tables 4.2.6.8 and 6.1.1.4'
    'O' 'O' 0.0110 0.0060
                         'International Tables Vol C Tables 4.2.6.8 and 6.1.1.4'
_computing_data_collection     '<i>CrystalClear-SM Expert</i> (Rigaku, 2011)'
_computing_cell_refinement     '<i>CrystalClear-SM Expert</i> (Rigaku, 2011)'
_computing_data_reduction     '<i>CrystalClear-SM Expert</i> (Rigaku, 2011)'
_computing_structure_solution     'SHELXS97 (Sheldrick, 2008)'
_computing_structure_refinement     'SHELXL97 (Sheldrick, 2008)'
_computing_molecular_graphics     'ORTEP-3 for Windows (Farrugia, 2012)'
_computing_publication_material
           'WinGX publication routines (Farrugia, 2012) and PLATON (Spek, 2009)'
loop_
    _atom_site_type_symbol
    _atom_site_label
    _atom_site_fract_x
    _atom_site_fract_y
    _atom_site_fract_z
    _atom_site_U_iso_or_equiv
    _atom_site_adp_type
    _atom_site_calc_flag
    _atom_site_refinement_flags
    _atom_site_occupancy
    _atom_site_symmetry_multiplicity
    _atom_site_disorder_assembly
    _atom_site_disorder_group
    O O1A 0.14439(19) 0.58400(8) 0.50109(10) 0.0407(5) Uani d . 1 1 . .
    N N1A 0.26416(18) 0.46418(9) 0.42124(11) 0.0201(4) Uani d . 1 1 . .
    N N2A 0.36687(18) 0.49886(9) 0.37948(11) 0.0215(4) Uani d . 1 1 . .
    C C1A 0.2002(2) 0.53784(11) 0.55820(14) 0.0229(5) Uani d . 1 1 . .
    C C2A 0.2122(2) 0.54710(10) 0.66507(13) 0.0184(4) Uani d . 1 1 . .
    C C3A 0.2094(2) 0.48688(11) 0.72716(14) 0.0229(5) Uani d . 1 1 . .
    H H3A 0.1993 0.4389 0.7020 0.028 Uiso calc R 1 1 . .
    C C4A 0.2214(2) 0.49816(11) 0.82645(14) 0.0255(5) Uani d . 1 1 . .
    H H4A 0.2173 0.4579 0.8678 0.031 Uiso calc R 1 1 . .
    C C5A 0.2394(2) 0.56951(11) 0.86395(14) 0.0240(5) Uani d . 1 1 . .
    H H5A 0.2482 0.5770 0.9306 0.029 Uiso calc R 1 1 . .
    C C6A 0.2443(2) 0.62952(11) 0.80282(14) 0.0239(5) Uani d . 1 1 . .
    H H6A 0.2583 0.6773 0.8283 0.029 Uiso calc R 1 1 . .
    C C7A 0.2285(2) 0.61847(11) 0.70379(14) 0.0225(5) Uani d . 1 1 . .
    H H7A 0.2286 0.6591 0.6625 0.027 Uiso calc R 1 1 . .
    C C8A 0.2702(2) 0.46866(11) 0.52526(13) 0.0236(5) Uani d . 1 1 . .
    H H81 0.3699 0.4676 0.5561 0.028 Uiso calc R 1 1 . .
    H H82 0.2234 0.4252 0.5470 0.028 Uiso calc R 1 1 . .
    C C9A 0.1661(2) 0.42712(11) 0.35829(13) 0.0221(5) Uani d . 1 1 . .
    H H9A 0.0880 0.4003 0.3729 0.026 Uiso calc R 1 1 . .
    C C10A 0.2049(2) 0.43697(10) 0.26711(13) 0.0196(4) Uani d . 1 1 . .
    C C11A 0.1489(2) 0.41293(11) 0.17170(14) 0.0236(5) Uani d . 1 1 . .
    H H11A 0.0663 0.3840 0.1595 0.028 Uiso calc R 1 1 . .
    C C12A 0.2199(2) 0.43368(11) 0.09856(14) 0.0255(5) Uani d . 1 1 . .
    H H12A 0.1849 0.4187 0.0354 0.031 Uiso calc R 1 1 . .
    C C13A 0.3461(2) 0.47761(11) 0.11623(14) 0.0263(5) Uani d . 1 1 . .
    H H13A 0.3922 0.4900 0.0643 0.032 Uiso calc R 1 1 . .
    C C14A 0.4020(2) 0.50222(11) 0.20685(14) 0.0246(5) Uani d . 1 1 . .
    H H14A 0.4844 0.5314 0.2175 0.030 Uiso calc R 1 1 . .
    C C15A 0.3296(2) 0.48162(10) 0.28413(13) 0.0191(4) Uani d . 1 1 . .
    O O1B 0.19943(15) 0.80396(7) -0.10890(9) 0.0229(3) Uani d . 1 1 . .
    N N1B -0.01229(18) 0.77510(9) -0.00267(11) 0.0195(4) Uani d . 1 1 . .
    N N2B 0.00706(18) 0.70086(9) 0.01224(11) 0.0202(4) Uani d . 1 1 . .
    C C1B 0.0784(2) 0.80142(10) -0.15520(13) 0.0187(4) Uani d . 1 1 . .
    C C2B 0.0524(2) 0.80064(10) -0.26292(13) 0.0177(4) Uani d . 1 1 . .
    C C3B -0.0848(2) 0.79327(12) -0.31651(14) 0.0251(5) Uani d . 1 1 . .
    H H3B -0.1635 0.7880 -0.2846 0.030 Uiso calc R 1 1 . .
    C C4B -0.1043(2) 0.79378(13) -0.41696(14) 0.0312(5) Uani d . 1 1 . .
    H H4B -0.1960 0.7887 -0.4525 0.037 Uiso calc R 1 1 . .
    C C5B 0.0122(2) 0.80181(12) -0.46459(14) 0.0267(5) Uani d . 1 1 . .
    H H5B -0.0016 0.8031 -0.5321 0.032 Uiso calc R 1 1 . .
    C C6B 0.1488(2) 0.80796(11) -0.41253(13) 0.0220(5) Uani d . 1 1 . .
    H H6B 0.2271 0.8123 -0.4450 0.026 Uiso calc R 1 1 . .
    C C7B 0.1694(2) 0.80764(10) -0.31214(13) 0.0193(4) Uani d . 1 1 . .
    H H7B 0.2616 0.8121 -0.2772 0.023 Uiso calc R 1 1 . .
    C C8B -0.0503(2) 0.80013(12) -0.10227(13) 0.0220(5) Uani d . 1 1 . .
    H H83 -0.0910 0.8497 -0.1028 0.026 Uiso calc R 1 1 . .
    H H84 -0.1230 0.7673 -0.1364 0.026 Uiso calc R 1 1 . .
    C C9B 0.0048(2) 0.81611(11) 0.07851(13) 0.0200(5) Uani d . 1 1 . .
    H H9B -0.0025 0.8676 0.0826 0.024 Uiso calc R 1 1 . .
    C C10B 0.0357(2) 0.76636(11) 0.15582(13) 0.0173(4) Uani d . 1 1 . .
    C C11B 0.0610(2) 0.77194(11) 0.25834(13) 0.0209(5) Uani d . 1 1 . .
    H H11B 0.0627 0.8179 0.2891 0.025 Uiso calc R 1 1 . .
    C C12B 0.0828(2) 0.70741(11) 0.31061(13) 0.0215(5) Uani d . 1 1 . .
    H H12B 0.0969 0.7098 0.3781 0.026 Uiso calc R 1 1 . .
    C C13B 0.0847(2) 0.63700(11) 0.26516(14) 0.0218(5) Uani d . 1 1 . .
    H H13B 0.1013 0.5946 0.3035 0.026 Uiso calc R 1 1 . .
    C C14B 0.0627(2) 0.62993(11) 0.16617(14) 0.0214(5) Uani d . 1 1 . .
    H H14B 0.0651 0.5836 0.1367 0.026 Uiso calc R 1 1 . .
    C C15B 0.0363(2) 0.69534(11) 0.11057(13) 0.0179(4) Uani d . 1 1 . .
loop_
    _atom_site_aniso_label
    _atom_site_aniso_U_11
    _atom_site_aniso_U_22
    _atom_site_aniso_U_33
    _atom_site_aniso_U_12
    _atom_site_aniso_U_13
    _atom_site_aniso_U_23
    O1A 0.0671(13) 0.0324(9) 0.0216(8) 0.0229(9) 0.0043(8) 0.0037(7)
    N1A 0.0220(10) 0.0202(9) 0.0183(8) 0.0025(8) 0.0036(7) -0.0013(7)
    N2A 0.0221(10) 0.0222(9) 0.0195(9) -0.0008(8) 0.0015(7) -0.0010(7)
    C1A 0.0273(12) 0.0217(11) 0.0200(10) 0.0018(9) 0.0043(9) 0.0035(9)
    C2A 0.0168(11) 0.0197(11) 0.0188(10) 0.0016(8) 0.0034(8) 0.0002(8)
    C3A 0.0257(12) 0.0185(11) 0.0250(11) -0.0011(9) 0.0052(9) -0.0012(9)
    C4A 0.0324(13) 0.0230(11) 0.0221(10) 0.0034(10) 0.0071(9) 0.0051(9)
    C5A 0.0244(12) 0.0292(12) 0.0189(10) 0.0055(10) 0.0050(9) 0.0000(9)
    C6A 0.0233(12) 0.0211(11) 0.0276(11) 0.0016(9) 0.0051(9) -0.0043(9)
    C7A 0.0260(12) 0.0182(11) 0.0241(11) 0.0026(9) 0.0069(9) 0.0032(8)
    C8A 0.0270(12) 0.0250(11) 0.0177(10) 0.0042(10) 0.0001(9) 0.0014(9)
    C9A 0.0202(11) 0.0205(11) 0.0257(11) -0.0006(9) 0.0046(9) -0.0025(9)
    C10A 0.0192(11) 0.0169(10) 0.0223(10) 0.0031(9) 0.0021(8) -0.0028(8)
    C11A 0.0218(12) 0.0208(11) 0.0265(11) 0.0000(9) -0.0009(9) -0.0041(9)
    C12A 0.0306(13) 0.0267(12) 0.0176(10) 0.0044(10) -0.0012(9) -0.0048(9)
    C13A 0.0301(13) 0.0281(12) 0.0218(11) 0.0043(10) 0.0072(9) 0.0019(9)
    C14A 0.0230(12) 0.0230(11) 0.0268(11) -0.0020(9) 0.0009(9) 0.0017(9)
    C15A 0.0213(11) 0.0176(10) 0.0174(10) 0.0037(8) 0.0002(8) -0.0010(8)
    O1B 0.0217(8) 0.0265(8) 0.0193(7) -0.0010(6) 0.0002(6) -0.0010(6)
    N1B 0.0206(10) 0.0218(9) 0.0162(8) 0.0006(7) 0.0030(7) -0.0001(7)
    N2B 0.0209(10) 0.0200(9) 0.0189(8) 0.0002(7) 0.0003(7) -0.0013(7)
    C1B 0.0231(12) 0.0121(10) 0.0198(10) 0.0015(9) -0.0002(9) -0.0011(8)
    C2B 0.0197(11) 0.0151(10) 0.0187(9) 0.0038(8) 0.0041(8) 0.0001(8)
    C3B 0.0205(12) 0.0347(13) 0.0211(10) 0.0012(10) 0.0063(9) -0.0017(9)
    C4B 0.0217(13) 0.0483(15) 0.0224(11) 0.0012(11) -0.0005(9) -0.0044(10)
    C5B 0.0301(13) 0.0343(13) 0.0156(10) 0.0081(10) 0.0032(9) 0.0019(9)
    C6B 0.0269(13) 0.0205(11) 0.0210(10) 0.0015(9) 0.0108(9) 0.0035(8)
    C7B 0.0174(11) 0.0150(10) 0.0243(10) 0.0007(8) -0.0006(9) 0.0002(8)
    C8B 0.0181(11) 0.0291(12) 0.0173(10) 0.0027(9) -0.0010(8) 0.0005(9)
    C9B 0.0219(12) 0.0194(11) 0.0191(10) -0.0005(9) 0.0048(9) -0.0021(8)
    C10B 0.0130(10) 0.0217(11) 0.0170(10) -0.0015(8) 0.0023(8) 0.0005(8)
    C11B 0.0187(11) 0.0249(11) 0.0197(10) -0.0001(9) 0.0046(9) -0.0030(9)
    C12B 0.0166(11) 0.0319(12) 0.0158(9) -0.0009(9) 0.0022(8) -0.0009(9)
    C13B 0.0215(11) 0.0219(11) 0.0216(10) 0.0013(9) 0.0016(9) 0.0032(8)
    C14B 0.0215(12) 0.0187(11) 0.0243(11) -0.0001(9) 0.0047(9) -0.0022(9)
    C15B 0.0133(10) 0.0243(11) 0.0160(9) -0.0019(9) 0.0023(8) 0.0000(8)
_geom_special_details
;
 All esds (except the esd in the dihedral angle between two l.s. planes)
 are estimated using the full covariance matrix.  The cell esds are taken
 into account individually in the estimation of esds in distances, angles
 and torsion angles; correlations between esds in cell parameters are only
 used when they are defined by crystal symmetry.  An approximate (isotropic)
 treatment of cell esds is used for estimating esds involving l.s. planes.
;
loop_
    _geom_bond_atom_site_label_1
    _geom_bond_atom_site_label_2
    _geom_bond_site_symmetry_2
    _geom_bond_distance
    _geom_bond_publ_flag
    O1A C1A . 1.210(2) ?
    N1A C8A . 1.444(2) ?
    N1A C9A . 1.345(2) ?
    N2A N1A . 1.360(2) ?
    N2A C15A . 1.355(2) ?
    C1A C2A . 1.485(3) ?
    C1A C8A . 1.513(3) ?
    C2A C3A . 1.388(3) ?
    C2A C7A . 1.390(3) ?
    C3A C4A . 1.385(3) ?
    C3A H3A . 0.9300 ?
    C4A H4A . 0.9300 ?
    C5A C4A . 1.384(3) ?
    C5A C6A . 1.380(3) ?
    C5A H5A . 0.9300 ?
    C6A H6A . 0.9300 ?
    C7A C6A . 1.379(3) ?
    C7A H7A . 0.9300 ?
    C8A H81 . 0.9700 ?
    C8A H82 . 0.9700 ?
    C9A C10A . 1.389(3) ?
    C9A H9A . 0.9300 ?
    C10A C11A . 1.417(3) ?
    C11A H11A . 0.9300 ?
    C12A C11A . 1.360(3) ?
    C12A H12A . 0.9300 ?
    C13A C12A . 1.417(3) ?
    C13A C14A . 1.362(3) ?
    C13A H13A . 0.9300 ?
    C14A H14A . 0.9300 ?
    C15A C10A . 1.413(3) ?
    C15A C14A . 1.415(3) ?
    O1B C1B . 1.219(2) ?
    N1B C8B . 1.449(2) ?
    N1B C9B . 1.338(2) ?
    N2B N1B . 1.357(2) ?
    N2B C15B . 1.358(2) ?
    C1B C8B . 1.520(3) ?
    C2B C1B . 1.482(3) ?
    C2B C3B . 1.394(3) ?
    C2B C7B . 1.396(3) ?
    C3B C4B . 1.383(3) ?
    C3B H3B . 0.9300 ?
    C4B H4B . 0.9300 ?
    C5B C4B . 1.380(3) ?
    C5B H5B . 0.9300 ?
    C6B C5B . 1.379(3) ?
    C6B C7B . 1.382(2) ?
    C6B H6B . 0.9300 ?
    C7B H7B . 0.9300 ?
    C8B H83 . 0.9700 ?
    C8B H84 . 0.9700 ?
    C9B C10B . 1.395(3) ?
    C9B H9B . 0.9300 ?
    C10B C11B . 1.414(2) ?
    C11B C12B . 1.367(3) ?
    C11B H11B . 0.9300 ?
    C12B H12B . 0.9300 ?
    C13B C12B . 1.416(3) ?
    C13B C14B . 1.368(3) ?
    C13B H13B . 0.9300 ?
    C14B H14B . 0.9300 ?
    C15B C10B . 1.424(3) ?
    C15B C14B . 1.408(3) ?
loop_
    _geom_angle_atom_site_label_1
    _geom_angle_atom_site_label_2
    _geom_angle_atom_site_label_3
    _geom_angle_site_symmetry_1
    _geom_angle_site_symmetry_3
    _geom_angle
    _geom_angle_publ_flag
    N2A N1A C8A . . 119.24(16) ?
    C9A N1A N2A . . 114.25(15) ?
    C9A N1A C8A . . 126.50(17) ?
    C15A N2A N1A . . 102.99(15) ?
    O1A C1A C2A . . 122.58(18) ?
    O1A C1A C8A . . 121.89(17) ?
    C2A C1A C8A . . 115.43(16) ?
    C3A C2A C1A . . 122.15(17) ?
    C3A C2A C7A . . 119.24(17) ?
    C7A C2A C1A . . 118.61(17) ?
    C2A C3A H3A . . 119.9 ?
    C4A C3A C2A . . 120.15(19) ?
    C4A C3A H3A . . 119.9 ?
    C3A C4A H4A . . 120.1 ?
    C5A C4A C3A . . 119.87(19) ?
    C5A C4A H4A . . 120.1 ?
    C4A C5A H5A . . 119.9 ?
    C6A C5A C4A . . 120.30(18) ?
    C6A C5A H5A . . 119.9 ?
    C5A C6A H6A . . 120.1 ?
    C7A C6A C5A . . 119.80(19) ?
    C7A C6A H6A . . 120.1 ?
    C2A C7A H7A . . 119.7 ?
    C6A C7A C2A . . 120.60(18) ?
    C6A C7A H7A . . 119.7 ?
    N1A C8A C1A . . 113.68(16) ?
    N1A C8A H81 . . 108.8 ?
    N1A C8A H82 . . 108.8 ?
    C1A C8A H81 . . 108.8 ?
    C1A C8A H82 . . 108.8 ?
    H81 C8A H82 . . 107.7 ?
    N1A C9A C10A . . 106.21(18) ?
    N1A C9A H9A . . 126.9 ?
    C10A C9A H9A . . 126.9 ?
    C9A C10A C11A . . 134.95(19) ?
    C9A C10A C15A . . 104.68(17) ?
    C15A C10A C11A . . 120.37(18) ?
    C12A C11A C10A . . 117.76(19) ?
    C12A C11A H11A . . 121.1 ?
    C10A C11A H11A . . 121.1 ?
    C11A C12A C13A . . 121.64(18) ?
    C11A C12A H12A . . 119.2 ?
    C13A C12A H12A . . 119.2 ?
    C12A C13A H13A . . 118.9 ?
    C14A C13A C12A . . 122.1(2) ?
    C14A C13A H13A . . 118.9 ?
    C13A C14A C15A . . 117.3(2) ?
    C13A C14A H14A . . 121.3 ?
    C15A C14A H14A . . 121.3 ?
    N2A C15A C10A . . 111.87(17) ?
    N2A C15A C14A . . 127.32(19) ?
    C10A C15A C14A . . 120.80(17) ?
    N2B N1B C8B . . 117.27(15) ?
    C9B N1B N2B . . 114.60(15) ?
    C9B N1B C8B . . 128.12(17) ?
    N1B N2B C15B . . 103.12(15) ?
    O1B C1B C2B . . 121.69(18) ?
    O1B C1B C8B . . 119.85(16) ?
    C2B C1B C8B . . 118.45(17) ?
    C3B C2B C1B . . 122.16(18) ?
    C3B C2B C7B . . 119.05(17) ?
    C7B C2B C1B . . 118.79(18) ?
    C2B C3B H3B . . 119.9 ?
    C4B C3B C2B . . 120.2(2) ?
    C4B C3B H3B . . 119.9 ?
    C3B C4B H4B . . 119.9 ?
    C5B C4B C3B . . 120.1(2) ?
    C5B C4B H4B . . 119.9 ?
    C4B C5B H5B . . 119.8 ?
    C6B C5B C4B . . 120.34(18) ?
    C6B C5B H5B . . 119.8 ?
    C5B C6B C7B . . 119.99(19) ?
    C5B C6B H6B . . 120.0 ?
    C7B C6B H6B . . 120.0 ?
    C2B C7B H7B . . 119.8 ?
    C6B C7B C2B . . 120.31(19) ?
    C6B C7B H7B . . 119.8 ?
    N1B C8B C1B . . 112.07(16) ?
    N1B C8B H83 . . 109.2 ?
    N1B C8B H84 . . 109.2 ?
    C1B C8B H83 . . 109.2 ?
    C1B C8B H84 . . 109.2 ?
    H83 C8B H84 . . 107.9 ?
    N1B C9B C10B . . 106.42(17) ?
    N1B C9B H9B . . 126.8 ?
    C10B C9B H9B . . 126.8 ?
    C9B C10B C11B . . 135.73(18) ?
    C9B C10B C15B . . 104.30(16) ?
    C11B C10B C15B . . 119.96(17) ?
    C10B C11B H11B . . 121.1 ?
    C12B C11B C10B . . 117.71(18) ?
    C12B C11B H11B . . 121.1 ?
    C11B C12B C13B . . 122.04(17) ?
    C11B C12B H12B . . 119.0 ?
    C13B C12B H12B . . 119.0 ?
    C12B C13B H13B . . 119.2 ?
    C14B C13B C12B . . 121.56(18) ?
    C14B C13B H13B . . 119.2 ?
    C13B C14B C15B . . 117.57(18) ?
    C13B C14B H14B . . 121.2 ?
    C15B C14B H14B . . 121.2 ?
    N2B C15B C10B . . 111.55(17) ?
    N2B C15B C14B . . 127.32(18) ?
    C14B C15B C10B . . 121.12(16) ?
loop_
    _geom_torsion_atom_site_label_1
    _geom_torsion_atom_site_label_2
    _geom_torsion_atom_site_label_3
    _geom_torsion_atom_site_label_4
    _geom_torsion_site_symmetry_1
    _geom_torsion_site_symmetry_2
    _geom_torsion_site_symmetry_3
    _geom_torsion_site_symmetry_4
    _geom_torsion
    _geom_torsion_publ_flag
    N2A N1A C8A C1A . . . . 85.3(2) ?
    C9A N1A C8A C1A . . . . -96.0(2) ?
    N2A N1A C9A C10A . . . . 0.2(2) ?
    C8A N1A C9A C10A . . . . -178.57(17) ?
    C15A N2A N1A C8A . . . . 178.61(16) ?
    C15A N2A N1A C9A . . . . -0.3(2) ?
    N1A N2A C15A C10A . . . . 0.2(2) ?
    N1A N2A C15A C14A . . . . -178.65(19) ?
    O1A C1A C2A C3A . . . . 148.4(2) ?
    O1A C1A C2A C7A . . . . -32.3(3) ?
    C8A C1A C2A C3A . . . . -35.1(3) ?
    C8A C1A C2A C7A . . . . 144.24(19) ?
    O1A C1A C8A N1A . . . . 0.4(3) ?
    C2A C1A C8A N1A . . . . -176.21(17) ?
    C1A C2A C3A C4A . . . . 179.82(19) ?
    C7A C2A C3A C4A . . . . 0.5(3) ?
    C1A C2A C7A C6A . . . . -178.09(19) ?
    C3A C2A C7A C6A . . . . 1.2(3) ?
    C2A C3A C4A C5A . . . . -1.4(3) ?
    C6A C5A C4A C3A . . . . 0.5(3) ?
    C4A C5A C6A C7A . . . . 1.2(3) ?
    C2A C7A C6A C5A . . . . -2.1(3) ?
    N1A C9A C10A C11A . . . . 179.7(2) ?
    N1A C9A C10A C15A . . . . -0.1(2) ?
    C9A C10A C11A C12A . . . . -179.0(2) ?
    C15A C10A C11A C12A . . . . 0.6(3) ?
    C13A C12A C11A C10A . . . . 0.2(3) ?
    C14A C13A C12A C11A . . . . -0.9(3) ?
    C12A C13A C14A C15A . . . . 0.6(3) ?
    N2A C15A C10A C9A . . . . -0.1(2) ?
    N2A C15A C10A C11A . . . . -179.87(17) ?
    C14A C15A C10A C9A . . . . 178.84(18) ?
    C14A C15A C10A C11A . . . . -0.9(3) ?
    N2A C15A C14A C13A . . . . 179.07(19) ?
    C10A C15A C14A C13A . . . . 0.3(3) ?
    N2B N1B C8B C1B . . . . -77.3(2) ?
    C9B N1B C8B C1B . . . . 103.7(2) ?
    N2B N1B C9B C10B . . . . -1.2(2) ?
    C8B N1B C9B C10B . . . . 177.81(18) ?
    C15B N2B N1B C8B . . . . -178.14(16) ?
    C15B N2B N1B C9B . . . . 1.0(2) ?
    N1B N2B C15B C10B . . . . -0.4(2) ?
    N1B N2B C15B C14B . . . . 178.66(19) ?
    O1B C1B C8B N1B . . . . -21.2(3) ?
    C2B C1B C8B N1B . . . . 159.71(16) ?
    C3B C2B C1B O1B . . . . 176.09(18) ?
    C3B C2B C1B C8B . . . . -4.8(3) ?
    C7B C2B C1B O1B . . . . -4.0(3) ?
    C7B C2B C1B C8B . . . . 175.09(17) ?
    C1B C2B C3B C4B . . . . 179.16(19) ?
    C7B C2B C3B C4B . . . . -0.7(3) ?
    C1B C2B C7B C6B . . . . -179.28(17) ?
    C3B C2B C7B C6B . . . . 0.6(3) ?
    C2B C3B C4B C5B . . . . -0.2(3) ?
    C6B C5B C4B C3B . . . . 1.2(3) ?
    C7B C6B C5B C4B . . . . -1.3(3) ?
    C5B C6B C7B C2B . . . . 0.4(3) ?
    N1B C9B C10B C11B . . . . -177.8(2) ?
    N1B C9B C10B C15B . . . . 0.8(2) ?
    C9B C10B C11B C12B . . . . 177.4(2) ?
    C15B C10B C11B C12B . . . . -1.1(3) ?
    C10B C11B C12B C13B . . . . 1.8(3) ?
    C14B C13B C12B C11B . . . . -0.9(3) ?
    C12B C13B C14B C15B . . . . -0.7(3) ?
    N2B C15B C10B C9B . . . . -0.3(2) ?
    N2B C15B C10B C11B . . . . 178.66(17) ?
    C14B C15B C10B C9B . . . . -179.40(18) ?
    C14B C15B C10B C11B . . . . -0.5(3) ?
    N2B C15B C14B C13B . . . . -177.60(19) ?
    C10B C15B C14B C13B . . . . 1.4(3) ?
loop_
    _geom_hbond_atom_site_label_D
    _geom_hbond_atom_site_label_H
    _geom_hbond_atom_site_label_A
    _geom_hbond_site_symmetry_A
    _geom_hbond_distance_DH
    _geom_hbond_distance_HA
    _geom_hbond_distance_DA
    _geom_hbond_angle_DHA
    _geom_hbond_publ_flag
    C6A H6A O1B 1_556 0.93 2.53 3.418(2) 159 yes
    C8A H81 N2A 3_666 0.97 2.57 3.519(3) 164 yes
    C8A H82 O1B 2_545 0.97 2.41 3.176(2) 135 yes
    C9B H9B Cg1 2_555 0.93 2.86 3.460(2) 123 yes
    C3B H3B Cg2 4_555 0.93 2.60 3.433(2) 149 yes
data_global
_journal_date_recd_electronic     2012-12-03
_journal_date_accepted     2012-12-24
_journal_name_full     'Acta Crystallographica, Section E'
_journal_year     2013
_journal_volume     69
_journal_issue      2
_journal_page_first     o184
_journal_page_last     o184
_journal_paper_category     QO
_journal_paper_doi     10.1107/S1600536812051811
_journal_coeditor_code     CV5372
_publ_contact_author
;
Dr. Tuncer H\"okelek
Hacettepe University
Department of Physics
06800 Beytepe
Ankara
Turkey
;
_publ_contact_author_email     merzifon@hacettepe.edu.tr
_publ_contact_author_fax     '90(312)2352550'
_publ_contact_author_phone     '90(312)2977242'
_publ_section_title
;
2-(2<i>H</i>-Indazol-2-yl)-1-phenylethanone
;
loop_
    _publ_author_name
    _publ_author_address
    '\"Ozel G\"uven, \"Ozden'
;
Department of Chemistry,
B\"ulent Ecevit University,
67100 Zonguldak,
Turkey
;
    'T\"urk, G\"okhan'
;
Department of Chemistry,
B\"ulent Ecevit University,
67100 Zonguldak,
Turkey
;
    'Adler, Philip D. F.'
;
Department of Chemistry,
Southampton University,
SO17 1BJ Southampton
England
;
    'Coles, Simon J.'
;
Department of Chemistry,
Southampton University,
SO17 1BJ Southampton
England
;
    'H\"okelek*, Tuncer'
;
Department of Physics,
Hacettepe University,
06800 Beytepe
Ankara
Turkey
;
