# Supplementary material for: 2-(2H-Indazol-2-yl)-1-phenyl­ethanone
Source: Acta Crystallogr Sect E Struct Rep Online. 2013 Jan 4;69(Pt 2):o184. doi: 10.1107/S1600536812051811 (PMC3569246; doi:10.1107/S1600536812051811)
Supplement: Supplementary file 2 [file e-69-0o184-Isup2.hkl]

#
# h,k,l, Fc-squared, Fo-squared, sigma(Fo-squared) and status flag
#
data_I
_shelx_title ' gt3 in P 21/n'
_shelx_refln_list_code          4
_shelx_F_calc_maximum      289.26
_exptl_crystal_F_000       991.81
_reflns_d_resolution_high  0.7700
 
loop_
 _symmetry_equiv_pos_as_xyz
 'x, y, z'
 '-x+1/2, y+1/2, -z+1/2'
 '-x, -y, -z'
 'x-1/2, -y-1/2, z-1/2'
 
_cell_length_a     9.4408
_cell_length_b    17.9636
_cell_length_c    13.9415
_cell_angle_alpha  90.000
_cell_angle_beta   99.247
_cell_angle_gamma  90.000
 
_shelx_F_squared_multiplier     1.000
 
loop_
 _refln_index_h
 _refln_index_k
 _refln_index_l
 _refln_F_squared_calc
 _refln_F_squared_meas
 _refln_F_squared_sigma
 _refln_observed_status
   2   0   0     3661.29     3259.11     70.31 o
   4   0   0     4755.35     4567.25     93.11 o
   6   0   0      158.22      185.35     22.59 o
   8   0   0       17.42       15.10     35.90 o
  10   0   0        0.86       21.75     33.79 o
  12   0   0       81.16       77.19     41.54 o
   2   1   0     9736.64     9372.93    135.33 o
   3   1   0     2182.44     2190.84     33.03 o
   4   1   0      529.71      548.10     18.14 o
   5   1   0     2167.90     2204.62     41.62 o
   6   1   0     2191.63     1965.66     67.65 o
   7   1   0     1597.30     1544.20     81.06 o
   8   1   0       59.61       57.97     22.82 o
   9   1   0      134.93      109.56     21.51 o
  10   1   0        2.98       41.21     24.26 o
  11   1   0       70.83       73.26     28.00 o
  12   1   0       57.76       58.72     23.60 o
   1   2   0       31.04       39.84      5.85 o
   2   2   0    83669.55    78068.09   1968.04 o
   3   2   0     1174.10     1150.68     19.59 o
   4   2   0      534.99      566.29     12.98 o
   5   2   0     2296.43     2277.18     40.67 o
   6   2   0       71.92       67.66     12.46 o
   7   2   0      966.62      966.02     34.65 o
   8   2   0      254.65      257.62     20.94 o
   9   2   0        0.26       -1.98     19.56 o
  10   2   0        5.23       19.67     22.15 o
  11   2   0        0.00      -23.54     23.54 o
  12   2   0       95.94      111.12     38.56 o
   1   3   0     1968.49     1646.81     28.13 o
   2   3   0      240.99      257.52     10.77 o
   3   3   0        3.68        4.35      7.41 o
   4   3   0       13.24       15.67      6.57 o
   5   3   0     3222.76     3115.52     57.70 o
   6   3   0      370.92      338.04     16.12 o
   7   3   0      441.68      470.30     23.83 o
   8   3   0      560.91      569.85     34.88 o
   9   3   0        5.48       25.65     11.41 o
  10   3   0       74.89       39.91     24.34 o
  11   3   0       17.57       16.05     20.64 o
  12   3   0       12.57       26.46     33.53 o
   0   4   0    27889.28    26177.98    695.59 o
   1   4   0      725.43      603.62     14.21 o
   2   4   0      212.56      227.45      8.76 o
   3   4   0      160.90      166.45      9.75 o
   4   4   0       59.41       71.00      8.61 o
   5   4   0      157.76      160.83     11.50 o
   6   4   0      224.01      253.04     16.29 o
   7   4   0      163.39      160.42     16.81 o
   8   4   0        3.90        1.22     12.83 o
   9   4   0        5.81       15.70     15.23 o
  10   4   0      131.38       79.96     29.69 o
  11   4   0        0.13       34.23     26.67 o
   1   5   0    45335.93    43437.10   1085.27 o
   2   5   0       79.42       87.98      8.20 o
   3   5   0     7174.66     6981.36    117.60 o
   4   5   0       10.21        3.69      7.03 o
   5   5   0        0.56        5.32      7.61 o
   6   5   0        1.59       13.76     10.60 o
   7   5   0        8.56       22.56     11.44 o
   8   5   0        5.34       -4.62     13.02 o
   9   5   0      156.88      152.43     19.31 o
  10   5   0       46.48       33.68     18.50 o
  11   5   0        9.42        1.41     28.33 o
   0   6   0     3098.76     2948.08     48.81 o
   1   6   0    13247.43    12937.36    235.72 o
   2   6   0      116.72      139.05      8.13 o
   3   6   0     2482.90     2349.99     37.05 o
   4   6   0       12.34       16.95      7.60 o
   5   6   0      196.03      180.28     13.46 o
   6   6   0       10.65       25.76      9.76 o
   7   6   0       55.02       69.22     11.69 o
   8   6   0        1.19        2.08     17.95 o
   9   6   0       28.17       44.51     25.39 o
  10   6   0      104.87       76.23     21.40 o
  11   6   0      444.65      462.03     67.98 o
   1   7   0     1023.49      996.23     16.95 o
   2   7   0     2401.39     2406.60     44.02 o
   3   7   0     4178.67     4264.14     70.75 o
   4   7   0     1717.44     1589.37     29.55 o
   5   7   0        1.33        7.79      9.40 o
   6   7   0      143.01      179.25     23.88 o
   7   7   0     1057.94     1109.69     63.07 o
   8   7   0      124.71      146.55     20.12 o
   9   7   0       45.61       55.33     17.28 o
  10   7   0        2.67       36.11     23.38 o
  11   7   0        4.86       17.71     42.71 o
   0   8   0     9244.49     9319.57    216.19 o
   1   8   0      847.55      778.38     15.68 o
   2   8   0        0.31        8.61      6.98 o
   3   8   0       50.50       47.41      6.82 o
   4   8   0      669.17      620.64     17.67 o
   5   8   0        2.72        3.30      9.30 o
   6   8   0      805.68      810.40     56.05 o
   7   8   0      366.71      407.59     31.89 o
   8   8   0       80.11       98.73     33.61 o
   9   8   0      110.78       83.47     17.65 o
  10   8   0       73.09       76.31     33.52 o
  11   8   0        0.23       26.38     42.71 o
   1   9   0     2577.70     2745.53     41.98 o
   2   9   0      135.03      162.44     10.37 o
   3   9   0      287.82      280.15     12.47 o
   4   9   0      178.59      186.73     10.08 o
   5   9   0        0.02      -12.79     13.51 o
   6   9   0       10.62        5.45     13.62 o
   7   9   0        0.02        4.31     14.35 o
   8   9   0      214.60      261.11     23.35 o
   9   9   0        1.45        4.25     15.04 o
  10   9   0        3.28      -40.52     95.92 o
  11   9   0        0.35      -39.00     48.73 o
   0  10   0    14969.40    15062.86    436.69 o
   1  10   0      283.72      302.80     10.89 o
   2  10   0     2460.09     2465.01     44.66 o
   3  10   0       47.41       49.47     12.92 o
   4  10   0      814.53      680.85     39.41 o
   5  10   0        0.17        5.74     14.49 o
   6  10   0      361.71      430.73     42.32 o
   7  10   0        2.14       -2.74     31.98 o
   8  10   0        0.13       13.44     24.76 o
   9  10   0      215.63      228.86     35.20 o
  10  10   0        1.36       38.87     68.22 o
   1  11   0      121.23      111.45      7.20 o
   2  11   0     2281.62     2219.48     52.67 o
   3  11   0      405.55      407.79     23.28 o
   4  11   0     1182.48     1082.50     71.73 o
   5  11   0       88.66      124.45     36.93 o
   6  11   0      786.91      782.37     44.86 o
   7  11   0      165.55      161.80     25.93 o
   8  11   0       48.02       39.39     26.09 o
   9  11   0        8.77        3.65     21.25 o
  10  11   0       12.59       47.27     48.73 o
   0  12   0     3705.66     3678.90     98.44 o
   1  12   0     1716.35     1569.11     34.54 o
   2  12   0      408.76      441.73     14.94 o
   3  12   0       33.90       26.37      8.49 o
   4  12   0     1690.07     1502.60     54.40 o
   5  12   0      137.56      140.60     25.56 o
   6  12   0      790.44      854.96     46.92 o
   7  12   0       31.19       29.65     26.93 o
   8  12   0      167.99      175.68     28.58 o
   9  12   0        0.39       51.48     55.66 o
  10  12   0       40.33       83.34     95.92 o
   1  13   0       65.24       77.94      7.77 o
   2  13   0       11.48       25.26      8.62 o
   3  13   0     1614.19     1471.66     50.51 o
   4  13   0      486.24      428.09     41.53 o
   5  13   0      191.08      272.43     27.38 o
   6  13   0       72.47      112.72     65.14 o
   7  13   0       13.15       42.30     23.08 o
   8  13   0      124.20      173.64     37.18 o
   9  13   0       36.91       77.15     43.11 o
  10  13   0        1.16       47.82     51.18 o
   0  14   0     2093.19     2109.71     60.37 o
   1  14   0      305.65      318.72     13.65 o
   2  14   0      238.04      233.36     12.27 o
   3  14   0       36.25       50.18      8.72 o
   4  14   0      386.85      406.10     29.43 o
   5  14   0      508.87      559.75     35.65 o
   6  14   0      236.03      262.81     28.65 o
   7  14   0        1.39        3.00     20.81 o
   8  14   0        1.26      -28.15     33.54 o
   9  14   0       30.76       74.41     55.02 o
   1  15   0        8.67       11.33      8.39 o
   2  15   0      133.81      143.87     11.70 o
   3  15   0      234.52      240.23     18.48 o
   4  15   0      124.00      144.86     17.11 o
   5  15   0      561.64      501.51     31.09 o
   6  15   0      280.66      328.25     32.89 o
   7  15   0      150.76      209.60     30.02 o
   8  15   0       27.60       25.35     30.42 o
   9  15   0      109.59      221.00     47.04 o
   0  16   0     1731.04     1641.87     86.68 o
   1  16   0      413.41      417.82     27.11 o
   2  16   0       36.57       24.01     16.81 o
   3  16   0      874.33      855.09     44.72 o
   4  16   0       95.92      107.47     19.94 o
   5  16   0      694.82      678.88     34.91 o
   6  16   0       26.15       61.10     25.69 o
   7  16   0      319.51      317.73     34.12 o
   8  16   0        0.87       -9.08     26.57 o
   1  17   0      104.07      122.53     18.59 o
   2  17   0      356.68      333.87     30.06 o
   3  17   0      240.87      237.68     23.53 o
   4  17   0      263.99      336.26     52.64 o
   5  17   0      204.11      175.83     25.32 o
   6  17   0       46.64       49.61     32.87 o
   7  17   0      933.18      921.05     46.63 o
   8  17   0      282.56      317.79     33.66 o
   0  18   0     1834.18     1742.08     69.97 o
   1  18   0      285.49      284.99     26.87 o
   2  18   0       32.73        7.58     16.55 o
   3  18   0       70.86       60.44     17.30 o
   4  18   0       25.77       15.26     20.62 o
   5  18   0      171.86      163.96     23.78 o
   6  18   0      115.94       67.69     22.93 o
   7  18   0      439.10      419.46     34.82 o
   1  19   0        5.84       -6.63     34.57 o
   2  19   0      433.94      447.70     41.00 o
   3  19   0       10.56       11.28     16.13 o
   4  19   0      184.11      162.10     24.35 o
   5  19   0      745.30      668.29     79.66 o
   6  19   0      468.24      540.62     63.89 o
   7  19   0        0.36       16.32     21.35 o
   0  20   0      112.56       86.17     55.40 o
   1  20   0        0.35       37.78     38.23 o
   2  20   0      213.59      171.14     36.56 o
   3  20   0       37.59       -4.85     26.35 o
   4  20   0       72.62       37.57     36.61 o
   5  20   0       10.68       26.05     23.49 o
   6  20   0       11.38      -12.25     23.42 o
   1  21   0      180.30      119.88     79.25 o
   2  21   0       28.98       42.09     47.70 o
   3  21   0       12.43       23.61     37.41 o
   4  21   0        6.51       48.42     63.86 o
   5  21   0        0.00        3.71     37.96 o
   0  22   0        3.19      -23.08     55.91 o
   1  22   0      471.51      415.04     86.68 o
   2  22   0       27.68       32.10     38.80 o
   3  22   0        7.59      -19.63     71.30 o
   4  22   0        6.47       37.16     63.60 o
   1  23   0      210.50      118.20     49.50 o
   2  23   0       13.98      -15.71     39.31 o
 -11   0   1      479.30      483.12     55.00 o
  -9   0   1      103.80      130.08     38.25 o
  -7   0   1        1.25        1.44     18.34 o
  -5   0   1     1222.87     1238.05     38.36 o
  -3   0   1    83071.52    80600.77   2659.45 o
   3   0   1     8774.18     8244.58    170.70 o
   5   0   1     4178.22     4121.46     97.54 o
   7   0   1      334.52      395.20     41.51 o
   9   0   1      328.78      235.48     43.16 o
  11   0   1       59.93       43.21     36.88 o
 -12   1   1       43.54       33.20     26.47 o
 -11   1   1       15.95      -15.18     25.78 o
 -10   1   1      488.70      493.73     50.34 o
  -9   1   1       12.34       16.94     21.54 o
  -8   1   1      342.85      386.49     31.85 o
  -7   1   1      126.22      100.08     22.46 o
  -6   1   1      125.49      108.55     11.42 o
  -5   1   1     2115.32     2216.89     39.33 o
  -4   1   1     1491.01     1415.33     23.04 o
  -3   1   1     7936.07     7658.38    106.67 o
  -2   1   1      567.29      527.31     14.21 o
   1   1   1        0.49       -2.31      4.35 o
   2   1   1     4149.24     4028.97     57.95 o
   3   1   1     5342.81     5262.30     76.40 o
   4   1   1     1146.98     1102.89     19.83 o
   5   1   1       30.26       41.23      9.08 o
   6   1   1        8.73        8.39     12.67 o
   7   1   1        2.68       15.02     13.86 o
   8   1   1      225.05      256.24     30.28 o
   9   1   1      109.68       99.88     21.58 o
  10   1   1      144.62       72.57     26.27 o
  11   1   1       42.58        6.71     22.21 o
 -12   2   1        2.83       19.39     21.33 o
 -11   2   1      384.13      392.15     32.88 o
 -10   2   1       74.74       71.05     26.14 o
  -9   2   1      182.08      195.82     28.93 o
  -8   2   1     2494.05     2498.34     77.71 o
  -7   2   1       11.07       24.28     11.00 o
  -6   2   1      241.27      226.17     13.58 o
  -5   2   1    10116.52    10065.57    174.18 o
  -4   2   1     6806.82     6632.06     97.69 o
  -3   2   1     3181.69     3088.92     47.20 o
  -2   2   1    20696.17    19838.43    358.27 o
  -1   2   1      978.99      869.85     19.01 o
   1   2   1     7484.76     7137.82    105.94 o
   2   2   1     6988.33     6722.86    102.33 o
   3   2   1     1998.67     1902.02     30.34 o
   4   2   1      197.77      196.34     10.05 o
   5   2   1      670.68      656.76     20.70 o
   6   2   1       98.41      116.59     15.80 o
   7   2   1      260.45      265.01     18.83 o
   8   2   1        0.69        0.94     14.83 o
   9   2   1        5.68       -2.33     20.89 o
  10   2   1        9.90       34.70     23.08 o
  11   2   1        0.79        1.92     21.13 o
 -12   3   1       11.50       66.52     45.59 o
 -11   3   1      646.23      668.59     39.13 o
 -10   3   1      158.28      152.62     27.67 o
  -9   3   1      343.20      339.88     54.12 o
  -8   3   1       70.82       63.76     16.30 o
  -7   3   1      139.44      158.49     16.39 o
  -6   3   1      339.56      303.68     18.69 o
  -5   3   1     3101.83     3078.24     51.83 o
  -4   3   1      290.77      278.26     11.80 o
  -3   3   1      817.31      868.88     22.39 o
  -2   3   1     9463.30     9454.04    159.34 o
  -1   3   1      288.83      297.46     11.35 o
   0   3   1     4620.25     4350.78     76.59 o
   1   3   1      734.92      766.91     14.03 o
   2   3   1    19460.44    18391.65    326.74 o
   3   3   1       75.20       68.78      7.95 o
   4   3   1      598.26      612.30     16.36 o
   5   3   1       71.78      127.66     13.23 o
   6   3   1      110.67      136.24     16.48 o
   7   3   1        4.35       14.75     14.43 o
   8   3   1      281.65      288.79     22.21 o
   9   3   1        0.03       -1.59     15.67 o
  10   3   1        5.21       -5.04     19.45 o
  11   3   1        0.00       20.89     30.59 o
 -12   4   1      125.91       93.27     68.48 o
 -11   4   1      189.91      204.42     35.31 o
 -10   4   1      453.06      427.80     86.33 o
  -9   4   1      614.11      643.26     35.55 o
  -8   4   1     1526.24     1507.02     44.09 o
  -7   4   1        8.45       13.94     11.07 o
  -6   4   1      612.11      605.03     26.31 o
  -5   4   1      628.83      563.35     14.84 o
  -4   4   1        0.28        0.61      6.72 o
  -3   4   1      451.37      489.11     13.51 o
  -2   4   1     6178.02     6036.19    106.90 o
  -1   4   1     2458.70     2454.94     41.58 o
   0   4   1    52083.56    48051.89   1526.40 o
   1   4   1       84.05      104.37     11.82 o
   2   4   1      499.16      525.77     13.97 o
   3   4   1       60.76       65.16      7.57 o
   4   4   1      708.93      710.82     16.24 o
   5   4   1      309.68      288.38     15.58 o
   6   4   1      169.19      199.04     24.01 o
   7   4   1      330.28      326.85     19.65 o
   8   4   1       16.67       28.21     16.10 o
   9   4   1       89.64      101.02     17.11 o
  10   4   1      268.11      235.68     23.64 o
  11   4   1        7.55        0.30     28.08 o
 -11   5   1        5.78        8.02     28.65 o
 -10   5   1        0.98       -6.35     23.98 o
  -9   5   1      292.62      249.65     34.90 o
  -8   5   1      182.48      244.13     36.71 o
  -7   5   1      437.83      444.03     28.58 o
  -6   5   1      963.28      855.93     44.79 o
  -5   5   1      267.26      323.22     14.69 o
  -4   5   1      563.58      484.71     16.93 o
  -3   5   1      796.15      807.66     18.45 o
  -2   5   1     1371.20     1227.86     25.13 o
  -1   5   1      231.53      221.43      9.78 o
   0   5   1        6.49       10.18      6.57 o
   1   5   1       59.48       62.81     10.79 o
   2   5   1     8333.23     8212.58    137.95 o
   3   5   1       25.53       16.09      6.14 o
   4   5   1      917.70      980.70     24.14 o
   5   5   1      114.92      123.20     14.63 o
   6   5   1      155.74      184.15     24.16 o
   7   5   1        6.33       33.28     14.02 o
   8   5   1       25.88       55.64     14.89 o
   9   5   1        4.79       21.99     15.69 o
  10   5   1        7.51        2.66     16.17 o
  11   5   1      134.14      130.17     39.41 o
 -11   6   1        3.53      -13.43     43.49 o
 -10   6   1       13.42       17.73     30.15 o
  -9   6   1       32.96       65.29     19.47 o
  -8   6   1     1596.13     1574.16     48.51 o
  -7   6   1      386.93      414.26     30.50 o
  -6   6   1        6.56        2.79      8.69 o
  -5   6   1       31.56       30.40     11.49 o
  -4   6   1      411.77      387.55     21.52 o
  -3   6   1       88.70      118.06     12.53 o
  -2   6   1     1162.39     1190.68     22.77 o
  -1   6   1      681.25      649.04     14.70 o
   0   6   1     2536.98     2434.51     33.75 o
   1   6   1     2972.05     3063.29     50.06 o
   2   6   1      119.04      115.46      7.39 o
   3   6   1     1634.47     1546.17     27.70 o
   4   6   1      185.13      173.38      8.79 o
   5   6   1       70.65       74.35     11.41 o
   6   6   1      581.82      597.75     37.12 o
   7   6   1      421.75      457.80     41.52 o
   8   6   1     1840.30     1925.80     51.53 o
   9   6   1        7.76        5.51     12.21 o
  10   6   1        0.09        6.16     31.17 o
  11   6   1        0.14      -27.46     44.41 o
 -11   7   1        7.38       23.05     44.89 o
 -10   7   1       29.06       36.38     23.59 o
  -9   7   1       26.28       10.02     17.84 o
  -8   7   1      323.06      351.69     24.15 o
  -7   7   1      998.18      996.00     75.32 o
  -6   7   1       38.84       43.12     13.29 o
  -5   7   1       33.99       33.16     11.60 o
  -4   7   1     2423.50     2477.08     45.99 o
  -3   7   1       31.94       25.75      5.56 o
  -2   7   1     3174.43     3084.96     52.05 o
  -1   7   1     2370.05     2337.36     37.45 o
   0   7   1        1.05        5.05      5.22 o
   1   7   1      161.24      190.67      9.86 o
   2   7   1     3572.79     3634.25     55.44 o
   3   7   1      353.62      340.65     16.28 o
   4   7   1     3759.69     3748.30     80.63 o
   5   7   1      269.52      285.32     15.99 o
   6   7   1       21.37       17.82      9.71 o
   7   7   1       64.76       69.54     16.58 o
   8   7   1      263.59      228.88     17.75 o
   9   7   1      168.90      161.36     22.58 o
  10   7   1        8.95        7.15     26.63 o
  11   7   1        1.83       45.95     50.27 o
 -11   8   1       97.07      108.69     53.48 o
 -10   8   1       35.18       15.68     18.77 o
  -9   8   1      128.13      139.02     22.28 o
  -8   8   1        8.51       23.96     16.08 o
  -7   8   1      452.37      439.17     25.49 o
  -6   8   1      873.14      926.04     48.87 o
  -5   8   1      836.27      842.89     43.19 o
  -4   8   1        1.42       -0.02      5.32 o
  -3   8   1      563.20      564.03     13.96 o
  -2   8   1      191.46      199.06      9.67 o
  -1   8   1      338.38      313.04      9.76 o
   0   8   1     1086.10     1098.86     17.41 o
   1   8   1        0.95        6.06      6.00 o
   2   8   1      519.38      488.87     12.86 o
   3   8   1     6171.75     6047.54    141.48 o
   4   8   1      107.84      112.03     12.17 o
   5   8   1       15.36        9.83      7.54 o
   6   8   1      505.51      444.47     37.76 o
   7   8   1       10.83       10.41     14.74 o
   8   8   1       25.92       20.18     21.25 o
   9   8   1        3.57      -21.99     21.99 o
  10   8   1      283.87      175.34     62.61 o
  11   8   1       57.69        4.53     39.83 o
 -11   9   1      136.72      126.40     54.20 o
 -10   9   1        0.19       12.04     43.49 o
  -9   9   1     1449.84     1381.64     85.81 o
  -8   9   1        6.03       -0.96     17.99 o
  -7   9   1       41.44       45.34     18.73 o
  -6   9   1      123.85      107.12     22.36 o
  -5   9   1       30.25       27.18     11.28 o
  -4   9   1      195.48      173.57     15.46 o
  -3   9   1     1732.26     1554.47     31.96 o
  -2   9   1     2261.81     2292.96     38.77 o
  -1   9   1     2702.73     2790.67     43.06 o
   0   9   1       14.39        8.41      6.50 o
   1   9   1     5649.14     5714.91     91.11 o
   2   9   1      834.91      797.66     16.55 o
   3   9   1     1929.42     1857.83     44.11 o
   4   9   1      195.62      226.81     11.82 o
   5   9   1        7.81      -10.61     10.61 o
   6   9   1        5.77        0.59      9.33 o
   7   9   1      284.83      311.59     29.07 o
   8   9   1       23.90       15.70     15.55 o
   9   9   1       44.66       48.03     39.46 o
  10   9   1      153.80       81.68     35.51 o
  11   9   1      119.82      175.26     66.94 o
 -11  10   1        1.12       10.10    102.58 o
 -10  10   1      225.87      231.05     51.55 o
  -9  10   1       28.33       24.71     19.51 o
  -8  10   1      106.85      144.89     19.92 o
  -7  10   1      283.47      309.05     38.72 o
  -6  10   1       22.58       22.69     13.56 o
  -5  10   1       53.60       81.91     26.16 o
  -4  10   1      253.01      217.03     16.05 o
  -3  10   1     1353.19     1231.66     36.28 o
  -2  10   1       56.88       78.41      7.43 o
  -1  10   1       11.19        7.77      6.65 o
   0  10   1       12.28       -2.99      5.70 o
   1  10   1      360.20      438.64     17.76 o
   2  10   1       29.14       29.15      6.28 o
   3  10   1      228.09      209.27     10.05 o
   4  10   1        5.02       -6.16      8.56 o
   5  10   1     1032.12      928.05     68.26 o
   6  10   1      291.81      264.52     35.14 o
   7  10   1      130.26      146.96     28.08 o
   8  10   1       55.54       51.32     25.14 o
   9  10   1       38.41       56.94     24.95 o
  10  10   1      145.29      106.99     39.71 o
 -10  11   1        3.45        7.49     41.38 o
  -9  11   1       54.36       74.02     61.82 o
  -8  11   1      386.40      365.70     26.55 o
  -7  11   1      314.95      335.35     32.42 o
  -6  11   1      191.72      187.70     26.25 o
  -5  11   1       23.62       47.27     17.78 o
  -4  11   1      261.31      265.95     20.54 o
  -3  11   1      290.74      302.07     24.62 o
  -2  11   1        4.35       12.08     10.82 o
  -1  11   1      566.79      572.54     15.74 o
   0  11   1      656.96      678.22     18.25 o
   1  11   1       15.38       21.50      5.99 o
   2  11   1      104.18       98.73      8.38 o
   3  11   1      479.49      465.84     32.17 o
   4  11   1     1303.06     1173.88     81.96 o
   5  11   1      696.67      594.57     47.68 o
   6  11   1      179.91      209.38     29.06 o
   7  11   1       45.83       34.31     24.19 o
   8  11   1      113.32      104.26     35.09 o
   9  11   1        5.50       45.29     25.42 o
  10  11   1        0.11       20.51     45.01 o
 -10  12   1       35.84       23.45     45.10 o
  -9  12   1      211.38      250.13     57.03 o
  -8  12   1      759.45      801.88     58.47 o
  -7  12   1       46.96       46.56     20.18 o
  -6  12   1        5.27        3.45     17.86 o
  -5  12   1      543.03      636.50     34.19 o
  -4  12   1       85.18       93.96     13.33 o
  -3  12   1      541.80      505.96     20.65 o
  -2  12   1      106.52      103.25      9.04 o
  -1  12   1      189.59      204.55      9.61 o
   0  12   1     2350.59     2308.50     42.81 o
   1  12   1      805.19      875.27     18.21 o
   2  12   1       70.73       70.26      9.79 o
   3  12   1        5.08        5.97      5.75 o
   4  12   1      788.50      691.11     40.27 o
   5  12   1      142.61      113.72     25.63 o
   6  12   1       84.00      113.50     26.98 o
   7  12   1       24.71       30.94     23.81 o
   8  12   1        0.01      -13.51     21.96 o
   9  12   1       18.35       42.14     32.54 o
  10  12   1        0.00        6.88     41.93 o
 -10  13   1       88.33      139.58     70.83 o
  -9  13   1       54.27       63.37     74.18 o
  -8  13   1      266.39      287.12     38.79 o
  -7  13   1       64.73       61.39     21.37 o
  -6  13   1     1300.80     1357.61     54.77 o
  -5  13   1      218.38      243.33     26.56 o
  -4  13   1        4.61        6.59     11.27 o
  -3  13   1      129.52      135.80     11.81 o
  -2  13   1     4723.67     4371.76    114.24 o
  -1  13   1      326.78      300.32     17.22 o
   0  13   1       30.73       24.52      6.99 o
   1  13   1        0.82        8.28      6.81 o
   2  13   1      325.10      303.68     10.49 o
   3  13   1      824.84      742.55     22.71 o
   4  13   1     1731.08     1635.20    117.94 o
   5  13   1     1397.87     1432.22     64.01 o
   6  13   1      568.44      555.74     39.98 o
   7  13   1       83.81       73.18     27.03 o
   8  13   1        8.99      -16.60     28.94 o
   9  13   1       42.11       53.12     30.40 o
  -9  14   1      272.97      281.04    105.65 o
  -8  14   1     1906.97     1830.29     77.51 o
  -7  14   1        0.30      -12.80     23.39 o
  -6  14   1       45.55       52.30     25.24 o
  -5  14   1        5.01       -2.64     13.96 o
  -4  14   1     1031.87     1072.61     51.11 o
  -3  14   1      468.73      466.34     20.11 o
  -2  14   1      926.01      972.06     29.30 o
  -1  14   1      515.73      534.29     27.22 o
   0  14   1     2062.91     2057.50     40.18 o
   1  14   1      435.57      422.08     14.81 o
   2  14   1     2042.83     1894.16     51.91 o
   3  14   1      801.20      745.89     52.40 o
   4  14   1      423.19      432.31     46.57 o
   5  14   1      352.36      448.58     33.96 o
   6  14   1       81.35      107.09     28.26 o
   7  14   1        0.05       -6.39     22.27 o
   8  14   1        2.77       58.84     71.54 o
   9  14   1      161.49      136.69     42.74 o
  -9  15   1       57.19      101.38     83.61 o
  -8  15   1      483.88      420.07     34.80 o
  -7  15   1      170.05      177.72     26.25 o
  -6  15   1      616.26      614.54     43.83 o
  -5  15   1      158.59      233.76     33.76 o
  -4  15   1     1643.33     1602.21     44.83 o
  -3  15   1      130.75      170.96     16.39 o
  -2  15   1      499.15      428.49     21.21 o
  -1  15   1       21.94       36.81     12.27 o
   0  15   1     1608.85     1501.18     33.15 o
   1  15   1       63.22       75.07      9.53 o
   2  15   1      608.83      656.66     34.06 o
   3  15   1      867.94      891.61     37.38 o
   4  15   1      717.61      637.53     24.84 o
   5  15   1      240.65      279.99     27.86 o
   6  15   1      661.30      703.11     46.55 o
   7  15   1      298.83      338.31     33.42 o
   8  15   1       38.28       -1.19     24.21 o
   9  15   1       10.79       20.77     40.68 o
  -8  16   1      756.70      787.94    103.27 o
  -7  16   1        8.23       -2.96     20.23 o
  -6  16   1     1401.13     1418.99     60.12 o
  -5  16   1        5.47       -5.96     15.98 o
  -4  16   1      117.08      145.84     19.83 o
  -3  16   1      143.89      148.02     25.57 o
  -2  16   1      487.01      508.67     24.47 o
  -1  16   1      106.76      101.88      9.28 o
   0  16   1     2072.98     2016.43     41.26 o
   1  16   1      784.27      749.98     20.57 o
   2  16   1      321.68      318.08     20.25 o
   3  16   1      235.21      324.70     35.61 o
   4  16   1       65.41       73.56     20.77 o
   5  16   1       24.33       28.49     21.34 o
   6  16   1       76.53       55.21     27.60 o
   7  16   1       62.45       66.01     26.05 o
   8  16   1       37.28      -28.71     37.23 o
  -8  17   1       86.42      121.53     53.02 o
  -7  17   1       51.49       52.74     24.36 o
  -6  17   1      627.33      661.59     34.25 o
  -5  17   1       67.81       92.49     21.60 o
  -4  17   1      109.13       88.01     19.73 o
  -3  17   1       50.39       46.74     14.28 o
  -2  17   1     2071.69     2001.43     52.27 o
  -1  17   1       50.04       56.29     13.03 o
   0  17   1        0.08        7.79      7.30 o
   1  17   1        8.38       18.48     12.01 o
   2  17   1       66.11       48.89     14.24 o
   3  17   1        1.37       -3.26     14.70 o
   4  17   1      156.07      190.82     24.09 o
   5  17   1      108.54       76.78     24.95 o
   6  17   1      205.15      243.91     43.75 o
   7  17   1       33.71       64.96     32.84 o
   8  17   1      149.82      157.33     41.86 o
  -7  18   1      277.18      306.38     32.50 o
  -6  18   1       10.31      -19.98     19.98 o
  -5  18   1       15.33       29.44     20.94 o
  -4  18   1       19.66       18.28     17.67 o
  -3  18   1        9.50       19.20     14.65 o
  -2  18   1      324.25      288.14     25.77 o
  -1  18   1       17.58       24.14     12.09 o
   0  18   1      787.38      762.27     33.63 o
   1  18   1        0.56        2.13     10.40 o
   2  18   1       60.20       79.73     18.40 o
   3  18   1      262.54      234.63     26.49 o
   4  18   1      181.60      175.70     26.82 o
   5  18   1        3.64       -4.48     17.90 o
   6  18   1       32.52        6.59     25.99 o
   7  18   1      253.84      238.47     49.75 o
  -7  19   1       57.58       51.24     23.75 o
  -6  19   1       58.58       69.33     25.54 o
  -5  19   1      196.11      197.28     36.13 o
  -4  19   1      152.45       98.64     23.97 o
  -3  19   1       89.62       67.89     31.35 o
  -2  19   1       99.79       78.38     32.86 o
  -1  19   1      233.24      355.46     94.63 o
   0  19   1       50.92       48.39     37.80 o
   1  19   1      350.08      335.21     35.84 o
   2  19   1      338.81      239.71     34.66 o
   3  19   1       11.21       19.30     17.50 o
   4  19   1       45.72       46.50     22.70 o
   5  19   1      149.36       98.11     31.58 o
   6  19   1        3.99       -4.67     22.48 o
  -6  20   1       66.83      113.17     79.76 o
  -5  20   1        4.12      -55.65     55.65 o
  -4  20   1      160.68      291.52     45.53 o
  -3  20   1       72.39      -13.89     66.42 o
  -2  20   1       16.67       -8.48     27.11 o
  -1  20   1       92.16       73.67     41.07 o
   0  20   1       18.09       -0.80     32.22 o
   1  20   1      119.07      121.01     42.42 o
   2  20   1       73.82       80.25     42.27 o
   3  20   1        3.82       32.30     38.20 o
   4  20   1       25.72       40.49     27.30 o
   5  20   1       30.71       14.29     22.48 o
   6  20   1        1.32       -1.00     22.18 o
  -5  21   1      237.18      262.23     57.45 o
  -4  21   1       18.84      -32.10     32.10 o
  -3  21   1      309.23      279.30     51.28 o
  -2  21   1       36.68        8.63     34.46 o
  -1  21   1      302.56      373.88    121.82 o
   0  21   1        5.95       -4.16     34.99 o
   1  21   1      230.78      247.82     64.63 o
   2  21   1        7.45      -20.20     38.47 o
   3  21   1       13.54      -10.46     29.68 o
   4  21   1        0.43      -41.29     59.50 o
   5  21   1       16.20       26.39     35.63 o
  -4  22   1       47.49      112.65     46.42 o
  -3  22   1      351.26      342.11    165.16 o
  -2  22   1      275.87      335.98    126.44 o
  -1  22   1        8.03       62.46     45.65 o
   0  22   1      341.36      441.44     58.74 o
   1  22   1       89.77      118.22     59.50 o
   2  22   1       12.73       17.65     37.68 o
   3  22   1      136.74       65.04     67.19 o
  -2  23   1       66.45       83.27     42.75 o
  -1  23   1      376.68      393.74     58.70 o
   0  23   1      111.95      172.30     51.66 o
   1  23   1       40.80       46.82     43.15 o
 -12   0   2      112.52       74.74     40.82 o
 -10   0   2     1251.24     1170.69     64.55 o
  -8   0   2     7542.21     7748.79    286.62 o
  -6   0   2     8658.62     8205.03    233.96 o
  -4   0   2     1534.77     1507.35     36.42 o
  -2   0   2     3958.94     3837.80    104.05 o
   2   0   2     1130.08     1114.32     28.84 o
   4   0   2     1963.98     2033.93     44.35 o
   6   0   2      827.38      774.88     36.58 o
   8   0   2       93.48      119.16     36.08 o
  10   0   2      163.62      111.35     38.80 o
 -12   1   2       50.24       19.97     37.56 o
 -11   1   2      554.91      642.47     43.05 o
 -10   1   2      135.35      103.21     28.54 o
  -9   1   2     1559.79     1429.57     57.42 o
  -8   1   2        6.87       11.86     20.97 o
  -7   1   2     1411.30     1214.62     55.05 o
  -6   1   2     2418.48     2195.86     57.30 o
  -5   1   2      724.94      703.45     22.22 o
  -4   1   2     4149.19     4008.20     60.07 o
  -3   1   2      988.37      933.77     19.60 o
  -2   1   2     8495.38     8160.61    143.02 o
  -1   1   2       49.79       38.38      6.95 o
   0   1   2     2643.17     2399.96     30.29 o
   1   1   2       43.32       23.64      4.79 o
   2   1   2      188.45      196.91     10.82 o
   3   1   2      109.27      111.51      8.88 o
   4   1   2     1866.39     1932.89     33.03 o
   5   1   2      745.41      805.53     27.68 o
   6   1   2       54.56       46.60     15.46 o
   7   1   2      217.46      259.78     21.04 o
   8   1   2      232.55      238.30     22.76 o
   9   1   2        3.62        2.34     21.46 o
  10   1   2       72.64       42.18     24.17 o
  11   1   2        3.09        2.18     26.49 o
 -12   2   2        0.10      -14.70     29.08 o
 -11   2   2       83.49       24.79     28.63 o
 -10   2   2      925.55      848.25     43.28 o
  -9   2   2      185.01      182.47     28.54 o
  -8   2   2     3662.02     3554.53    146.96 o
  -7   2   2     2575.17     2321.77     79.47 o
  -6   2   2     2959.20     2953.86     61.45 o
  -5   2   2     2129.01     2126.47     38.03 o
  -4   2   2     3315.56     3143.33     50.22 o
  -3   2   2      638.54      612.64     14.72 o
  -2   2   2        1.07        6.89      5.50 o
  -1   2   2      264.12      242.35     10.14 o
   0   2   2     1135.35     1060.69     16.14 o
   1   2   2       75.43       75.45      7.42 o
   2   2   2     1734.80     1531.09     24.24 o
   3   2   2      838.88      861.45     24.89 o
   4   2   2      141.11      142.62     10.17 o
   5   2   2      613.51      628.06     26.19 o
   6   2   2     1376.64     1517.70     64.17 o
   7   2   2       59.12       74.78     15.21 o
   8   2   2      378.35      393.14     26.55 o
   9   2   2       91.19       72.45     20.74 o
  10   2   2      326.95      280.88     55.23 o
  11   2   2        1.75       27.18     32.52 o
 -12   3   2        0.17      -32.11     32.11 o
 -11   3   2      138.12       65.30     30.09 o
 -10   3   2      102.25       69.79     29.28 o
  -9   3   2       45.12       52.39     22.36 o
  -8   3   2     1140.85     1125.95     47.96 o
  -7   3   2      533.59      475.62     19.84 o
  -6   3   2      222.11      228.78     10.69 o
  -5   3   2     1005.66     1001.49     21.24 o
  -4   3   2       15.75       12.03      6.94 o
  -3   3   2      136.33      115.91      8.60 o
  -2   3   2     4702.99     4625.48     72.15 o
  -1   3   2      182.26      130.40      9.31 o
   0   3   2      485.73      486.46     15.91 o
   1   3   2     1945.87     1775.78     29.98 o
   2   3   2     1950.67     1752.57     29.56 o
   3   3   2       41.97       40.12      6.50 o
   4   3   2       30.08       39.18      8.98 o
   5   3   2       21.68       15.46     10.73 o
   6   3   2        1.49        0.03     10.36 o
   7   3   2       15.41        6.22     14.36 o
   8   3   2      195.17      189.98     21.40 o
   9   3   2        0.30        7.73     19.08 o
  10   3   2       71.11       47.39     14.99 o
  11   3   2      263.40      268.68     45.44 o
 -12   4   2      117.41      125.01     50.57 o
 -11   4   2      185.43       61.59     31.86 o
 -10   4   2       82.19       50.28     25.27 o
  -9   4   2      155.11      171.51     32.11 o
  -8   4   2     1491.86     1507.80     47.44 o
  -7   4   2      505.13      473.75     42.34 o
  -6   4   2        8.94        8.36      8.65 o
  -5   4   2     1072.38     1077.92     26.09 o
  -4   4   2      722.95      766.02     19.65 o
  -3   4   2      430.33      424.44     14.10 o
  -2   4   2      531.31      507.83     15.94 o
  -1   4   2       26.72       29.09      6.06 o
   0   4   2      220.74      187.52     10.23 o
   1   4   2     1650.15     1658.74     29.89 o
   2   4   2      162.08      149.13      9.39 o
   3   4   2      444.91      477.89     11.67 o
   4   4   2     2050.73     2110.37     40.23 o
   5   4   2     2224.37     2384.46     81.59 o
   6   4   2       64.55       61.18     12.88 o
   7   4   2      449.94      460.51     25.83 o
   8   4   2       30.30       37.29     16.53 o
   9   4   2      113.31       81.44     17.94 o
  10   4   2      106.48       84.37     24.81 o
  11   4   2      350.19      386.18     65.76 o
 -11   5   2      125.83      115.83     33.16 o
 -10   5   2       25.19       24.79     24.74 o
  -9   5   2     1739.19     1709.89     57.94 o
  -8   5   2      137.69      127.41     19.72 o
  -7   5   2      448.59      412.38     20.11 o
  -6   5   2       12.38       10.26      8.15 o
  -5   5   2      155.55      148.99     16.49 o
  -4   5   2      886.43      931.92     27.29 o
  -3   5   2       27.56       21.63      8.01 o
  -2   5   2     2170.94     2062.49     35.50 o
  -1   5   2      433.51      448.05     14.35 o
   0   5   2       29.88       31.66     12.53 o
   1   5   2      850.58      865.39     25.04 o
   2   5   2      396.54      402.53     10.41 o
   3   5   2       94.89       99.11      7.10 o
   4   5   2      295.58      304.43     11.19 o
   5   5   2      644.47      758.81     25.19 o
   6   5   2        7.75        6.53     13.03 o
   7   5   2        9.54        6.46     10.84 o
   8   5   2      600.09      620.23     51.05 o
   9   5   2        0.92       14.37     14.47 o
  10   5   2       56.62       72.94     24.84 o
  11   5   2       19.23       22.86     35.76 o
 -11   6   2       14.51       43.05     27.71 o
 -10   6   2       60.06       68.96     27.73 o
  -9   6   2       17.43        4.03     21.84 o
  -8   6   2      316.51      317.30     43.16 o
  -7   6   2      688.23      662.39     49.16 o
  -6   6   2       17.12       22.49      9.66 o
  -5   6   2        0.49       10.52     10.27 o
  -4   6   2      238.39      244.76     12.11 o
  -3   6   2      915.18      940.15     20.27 o
  -2   6   2      435.11      466.95     14.50 o
  -1   6   2     2391.76     2440.68     39.95 o
   0   6   2      768.65      764.66     17.69 o
   1   6   2      636.65      624.55     20.30 o
   2   6   2      194.83      216.22     10.57 o
   3   6   2      143.27      182.07     10.98 o
   4   6   2      342.55      385.62     12.67 o
   5   6   2     1643.34     1722.79     59.49 o
   6   6   2      179.89      199.16     16.23 o
   7   6   2      151.46      189.13     17.78 o
   8   6   2      156.18      163.14     19.18 o
   9   6   2       99.14       82.09     15.65 o
  10   6   2        1.05       -6.58     22.95 o
  11   6   2       20.36       44.94     27.26 o
 -11   7   2        1.00       10.32     44.84 o
 -10   7   2      211.25      164.95     31.79 o
  -9   7   2      183.15      181.57     18.80 o
  -8   7   2      805.26      760.51     33.03 o
  -7   7   2     1061.64     1054.70     34.65 o
  -6   7   2      163.61      178.53     13.06 o
  -5   7   2      138.87      194.89     13.74 o
  -4   7   2      134.81      141.12      9.66 o
  -3   7   2      114.77      107.51      8.90 o
  -2   7   2      394.83      420.71     12.59 o
  -1   7   2     1692.66     1687.33     29.78 o
   0   7   2      812.38      784.76     17.60 o
   1   7   2        0.09       13.31     10.21 o
   2   7   2       80.20       93.98      6.48 o
   3   7   2      114.68      135.78      9.27 o
   4   7   2       57.73       49.91      9.61 o
   5   7   2        2.03       -0.51      6.36 o
   6   7   2     1451.94     1482.62     58.50 o
   7   7   2       35.65       68.66     19.79 o
   8   7   2        0.08        1.85     12.70 o
   9   7   2        0.11       20.44     19.87 o
  10   7   2      357.84      336.31     34.25 o
  11   7   2      472.19      491.19     72.94 o
 -11   8   2       16.46        4.49     41.24 o
 -10   8   2      191.36      171.62     30.49 o
  -9   8   2      387.73      413.62     67.15 o
  -8   8   2      739.36      736.37     36.50 o
  -7   8   2        7.25        7.60     13.70 o
  -6   8   2       11.34        7.75     11.59 o
  -5   8   2       87.21      105.60     13.99 o
  -4   8   2      222.95      206.26     12.20 o
  -3   8   2        1.66       -1.02      5.67 o
  -2   8   2      137.26      139.20      8.01 o
  -1   8   2     2056.60     2074.14     64.94 o
   0   8   2     5315.19     5466.95    100.88 o
   1   8   2       52.88       56.40     12.14 o
   2   8   2      320.46      304.85     12.19 o
   3   8   2     1299.26     1273.32     27.74 o
   4   8   2      770.70      785.13     23.43 o
   5   8   2      523.07      526.46     22.06 o
   6   8   2      163.86      166.97     16.03 o
   7   8   2        2.05      -10.51     12.20 o
   8   8   2       37.15       34.98     12.27 o
   9   8   2      189.03      156.18     30.59 o
  10   8   2       41.64       -7.30     24.50 o
  11   8   2       12.45       12.53     29.45 o
 -11   9   2       43.61      135.27    119.26 o
 -10   9   2        0.90       53.88     29.19 o
  -9   9   2      205.15      254.00     28.13 o
  -8   9   2        0.01       -0.09     15.13 o
  -7   9   2       64.86       82.27     26.12 o
  -6   9   2     1328.33     1357.93     42.56 o
  -5   9   2       82.66       94.55     10.98 o
  -4   9   2      492.81      471.22     24.50 o
  -3   9   2       11.49        8.43      7.09 o
  -2   9   2       73.02       79.51      6.22 o
  -1   9   2        9.88        0.59      7.11 o
   0   9   2      346.13      394.42     11.56 o
   1   9   2       74.26       97.85     11.49 o
   2   9   2     1957.94     2035.91     43.51 o
   3   9   2       71.93       89.21     12.00 o
   4   9   2      365.51      355.10     15.58 o
   5   9   2       33.94       46.19      9.56 o
   6   9   2      288.06      242.40     34.39 o
   7   9   2       12.29       22.39     19.91 o
   8   9   2      817.89      844.23     90.44 o
   9   9   2       30.73       75.18     27.38 o
  10   9   2        2.34      -11.52     22.86 o
 -11  10   2      217.41      190.92     72.07 o
 -10  10   2      128.95      108.27     53.44 o
  -9  10   2       19.40       23.36     40.69 o
  -8  10   2     2771.11     2806.38     83.97 o
  -7  10   2      323.52      343.05     26.94 o
  -6  10   2       86.11      108.90     17.88 o
  -5  10   2      114.12      136.24     21.72 o
  -4  10   2      190.88      205.89     14.94 o
  -3  10   2      253.57      251.85     12.65 o
  -2  10   2      277.00      300.49     14.36 o
  -1  10   2      920.33      957.65     21.86 o
   0  10   2        5.95       19.58     10.90 o
   1  10   2      710.94      741.40     19.42 o
   2  10   2     1166.64     1224.98     30.13 o
   3  10   2       15.74       11.26      6.11 o
   4  10   2      206.97      216.71     12.24 o
   5  10   2       40.96       42.54     12.43 o
   6  10   2     1272.74     1428.51     64.19 o
   7  10   2      580.13      639.05     43.74 o
   8  10   2      691.72      675.60     45.62 o
   9  10   2       10.66       24.45     41.55 o
  10  10   2        1.41       -7.41     25.10 o
 -10  11   2      133.99      143.39     41.09 o
  -9  11   2       49.59       23.99     34.35 o
  -8  11   2      414.46      399.76     28.04 o
  -7  11   2       42.92       64.72     15.79 o
  -6  11   2       85.98      110.26     22.85 o
  -5  11   2       36.29       33.69     12.15 o
  -4  11   2      326.91      314.82     30.66 o
  -3  11   2        0.75        3.91      7.72 o
  -2  11   2       68.91       77.97     10.71 o
  -1  11   2       33.66       35.32      7.52 o
   0  11   2      220.35      234.66     10.87 o
   1  11   2     1026.89     1016.07     24.92 o
   2  11   2      575.81      598.48     23.96 o
   3  11   2       74.51       65.04      7.49 o
   4  11   2       66.63       55.62      9.01 o
   5  11   2      276.16      236.49     18.14 o
   6  11   2        1.32       39.59     22.67 o
   7  11   2        0.04       22.08     22.68 o
   8  11   2      109.66       65.69     32.31 o
   9  11   2        9.27      -22.27     22.27 o
  10  11   2      131.82      133.37     88.98 o
 -10  12   2      223.66      245.87     50.21 o
  -9  12   2      113.72       58.45     22.37 o
  -8  12   2      210.29      238.30     52.33 o
  -7  12   2      396.23      361.86     56.93 o
  -6  12   2     1719.63     1859.86     68.41 o
  -5  12   2      122.47      145.60     23.23 o
  -4  12   2      116.84      136.33     19.33 o
  -3  12   2       35.32       46.14      9.36 o
  -2  12   2      179.32      189.17     12.29 o
  -1  12   2        0.17       11.90      8.20 o
   0  12   2       18.18       34.36      6.08 o
   1  12   2       77.76       68.23     14.36 o
   2  12   2       69.96       65.00     11.66 o
   3  12   2       94.59       98.25      9.36 o
   4  12   2      501.56      470.91     35.24 o
   5  12   2       21.50       43.13     24.59 o
   6  12   2       20.00       28.75     17.93 o
   7  12   2      215.34      245.21     33.26 o
   8  12   2       75.97       85.63     67.45 o
   9  12   2       25.19       -4.73     19.81 o
  10  12   2       22.34        5.19     27.10 o
 -10  13   2        4.61       17.28     35.29 o
  -9  13   2      101.75       74.20     40.06 o
  -8  13   2      116.79      164.85     45.92 o
  -7  13   2      113.06      129.83     22.42 o
  -6  13   2      237.47      248.43     45.61 o
  -5  13   2      430.58      421.51     27.41 o
  -4  13   2       20.58       24.34     11.01 o
  -3  13   2       29.74       40.31     13.65 o
  -2  13   2      511.10      495.52     18.69 o
  -1  13   2      435.59      424.84     21.60 o
   0  13   2        0.01        9.61      7.49 o
   1  13   2      610.81      583.41     18.85 o
   2  13   2      257.87      252.19     16.03 o
   3  13   2       41.02       33.68     12.66 o
   4  13   2      565.11      542.47     39.41 o
   5  13   2        4.67      -14.85     21.92 o
   6  13   2        5.30        2.86     22.27 o
   7  13   2        0.01      -35.13     38.47 o
   8  13   2       61.87       54.31     27.61 o
   9  13   2        2.37       79.23     36.21 o
  -9  14   2        0.41       39.65     43.80 o
  -8  14   2      417.73      392.93     31.70 o
  -7  14   2      297.37      341.58     29.56 o
  -6  14   2       71.25       75.15     22.14 o
  -5  14   2      164.56      275.00     36.72 o
  -4  14   2       13.55       17.88     16.58 o
  -3  14   2       23.22       12.13     10.86 o
  -2  14   2        0.42        4.44      8.24 o
  -1  14   2     1445.29     1385.77     42.23 o
   0  14   2      865.68      888.53     20.34 o
   1  14   2      140.97      167.99     20.42 o
   2  14   2      694.18      715.88     25.88 o
   3  14   2       71.24       97.35     23.09 o
   4  14   2       43.65       54.09     20.62 o
   5  14   2       63.35       89.22     26.81 o
   6  14   2      775.53      785.67     48.86 o
   7  14   2      267.64      271.25     36.79 o
   8  14   2        8.02      -12.94     26.22 o
   9  14   2       68.97       81.83    118.06 o
  -9  15   2       26.45       47.95     35.90 o
  -8  15   2        4.98        9.64     26.21 o
  -7  15   2      120.36      136.31     25.40 o
  -6  15   2       17.05       -1.29     15.99 o
  -5  15   2      314.30      307.64     25.72 o
  -4  15   2       19.59       14.95     21.48 o
  -3  15   2      513.79      502.02     26.61 o
  -2  15   2        4.02       17.81     11.38 o
  -1  15   2      112.57      134.54     14.77 o
   0  15   2      635.45      588.75     34.69 o
   1  15   2      112.09      103.56     21.69 o
   2  15   2       98.36      110.91     19.33 o
   3  15   2        0.00        3.07     14.67 o
   4  15   2      318.27      322.45     28.94 o
   5  15   2      484.59      395.01     38.56 o
   6  15   2       41.45       78.14     27.73 o
   7  15   2      156.64      147.79     30.29 o
   8  15   2       70.40       91.43     25.01 o
  -8  16   2      169.16      177.19     51.23 o
  -7  16   2       14.06       16.55     17.58 o
  -6  16   2       52.33       30.48     18.53 o
  -5  16   2      154.32      159.46     19.37 o
  -4  16   2        0.60        9.99     16.01 o
  -3  16   2      692.79      725.52     29.26 o
  -2  16   2     1097.79     1086.12     33.43 o
  -1  16   2       27.44       22.45     11.39 o
   0  16   2      996.43      933.37     26.26 o
   1  16   2      388.25      417.31     21.77 o
   2  16   2      233.74      265.74     27.24 o
   3  16   2       18.98       14.09     14.36 o
   4  16   2      453.20      448.10     30.52 o
   5  16   2       27.10       39.50     23.80 o
   6  16   2      219.86      257.36     33.23 o
   7  16   2       82.34       36.39     27.95 o
   8  16   2      120.87      115.10     36.67 o
  -8  17   2       11.98       13.30     27.99 o
  -7  17   2       36.72       29.96     20.07 o
  -6  17   2      299.91      308.45     61.97 o
  -5  17   2      124.01       75.21     20.85 o
  -4  17   2      109.17      118.77     20.40 o
  -3  17   2       15.67        8.34     12.06 o
  -2  17   2      624.86      628.02     26.90 o
  -1  17   2      319.50      319.81     21.67 o
   0  17   2       34.48       17.73     16.20 o
   1  17   2       53.69       46.85     12.29 o
   2  17   2      453.24      468.90     21.19 o
   3  17   2       60.75       40.94     18.78 o
   4  17   2      225.45      249.59     24.98 o
   5  17   2      717.22      652.32     36.51 o
   6  17   2      388.40      422.53     39.87 o
   7  17   2        5.93      -25.20     25.84 o
  -7  18   2        0.68       11.37     19.28 o
  -6  18   2       19.48       51.91     22.22 o
  -5  18   2      192.74      156.23     23.99 o
  -4  18   2      224.34      192.85     27.58 o
  -3  18   2        5.47        0.80     14.36 o
  -2  18   2       95.29       54.88     18.35 o
  -1  18   2       78.74       77.48     19.20 o
   0  18   2      219.34      260.50     21.40 o
   1  18   2       10.88       25.46     17.55 o
   2  18   2      135.97      116.52     24.43 o
   3  18   2       33.62       24.43     22.50 o
   4  18   2       27.98       -7.11     20.89 o
   5  18   2      324.89      273.52     40.24 o
   6  18   2       23.55        2.80     19.84 o
   7  18   2       42.90       30.94     50.09 o
  -7  19   2        0.00       -8.72     25.42 o
  -6  19   2        1.16       16.37     24.45 o
  -5  19   2        0.00        6.42     47.82 o
  -4  19   2      226.93      196.64     29.61 o
  -3  19   2       11.22        3.68     23.74 o
  -2  19   2       77.04       52.04     27.38 o
  -1  19   2       81.80       62.72     34.90 o
   0  19   2       25.46       23.94     17.18 o
   1  19   2        0.56       17.71     16.63 o
   2  19   2       55.94       31.57     20.09 o
   3  19   2      191.57      183.06     40.37 o
   4  19   2       32.74       39.28     21.57 o
   5  19   2       50.70       21.68     22.02 o
   6  19   2        2.46       45.24     26.27 o
  -6  20   2        1.97       15.63     24.88 o
  -5  20   2        4.75      105.75     40.12 o
  -4  20   2       10.34       -6.27     19.87 o
  -3  20   2       93.75      121.20     35.63 o
  -2  20   2        3.32        0.42     32.64 o
  -1  20   2       23.78       16.16     34.57 o
   0  20   2        2.72        8.43     25.24 o
   1  20   2       46.47      -41.69     41.69 o
   2  20   2        4.16       -0.84     15.98 o
   3  20   2       74.17       69.32     28.43 o
   4  20   2      183.37      179.46     48.34 o
   5  20   2       96.50       60.91     29.59 o
  -5  21   2       23.39        3.90     33.38 o
  -4  21   2      171.87      144.28     44.27 o
  -3  21   2       13.84       73.93     39.31 o
  -2  21   2        1.06      -26.13     37.64 o
  -1  21   2        1.21        7.95     36.63 o
   0  21   2      100.64      127.66     44.14 o
   1  21   2       31.50       63.58     42.14 o
   2  21   2       10.71       37.48     38.49 o
   3  21   2        9.50       67.32     83.09 o
   4  21   2        3.68        8.20     46.93 o
  -4  22   2        1.24       18.49     36.35 o
  -3  22   2      129.11      179.41     94.12 o
  -2  22   2      123.40       94.98     58.73 o
  -1  22   2      223.67      310.81    159.52 o
   0  22   2        0.13      188.38     94.89 o
   1  22   2      138.93      147.71     45.60 o
   2  22   2      357.44      426.12    159.01 o
   3  22   2        4.02       29.94     39.00 o
  -1  23   2       77.04      135.12     48.39 o
   0  23   2       22.64       97.08     45.15 o
   1  23   2       60.26       42.12     52.06 o
 -11   0   3      594.94      383.91    282.37 o
  -9   0   3     2493.48     2545.56    133.62 o
  -7   0   3       39.78       35.41     13.63 o
  -5   0   3      967.69     1032.99     38.33 o
  -3   0   3       33.31       36.06     10.95 o
  -1   0   3      120.75      154.08     10.76 o
   1   0   3      118.31      123.48     10.49 o
   3   0   3      202.80      177.63     11.64 o
   5   0   3       93.62      152.77     17.06 o
   7   0   3        0.99        7.59     19.09 o
   9   0   3      250.74      218.95     42.39 o
  11   0   3      415.73      470.86     78.99 o
 -12   1   3        5.71       17.92     33.22 o
 -11   1   3        1.01        3.50     27.36 o
 -10   1   3      166.36      155.01     34.82 o
  -9   1   3       54.15       83.30     24.89 o
  -8   1   3      158.68      171.46     18.60 o
  -7   1   3      789.35      732.28     32.10 o
  -6   1   3      917.18      881.19     22.76 o
  -5   1   3     2090.96     2179.36     54.95 o
  -4   1   3      242.26      241.20     13.63 o
  -3   1   3     4564.30     4422.39     78.13 o
  -2   1   3      206.17      190.90      9.84 o
  -1   1   3      272.99      274.13      8.92 o
   0   1   3     3292.30     3103.45     38.53 o
   1   1   3     2516.46     2428.05     29.40 o
   2   1   3     1014.63      904.78     18.19 o
   3   1   3      687.07      642.68     14.64 o
   4   1   3       33.06       33.96     11.01 o
   5   1   3       16.75       23.98     10.46 o
   6   1   3       49.19       69.00     14.39 o
   7   1   3       92.21       82.83     18.34 o
   8   1   3       91.78       81.10     21.01 o
   9   1   3       11.02        2.66     19.28 o
  10   1   3      194.66      163.87     35.02 o
  11   1   3       84.06       48.39     27.24 o
 -12   2   3      218.99      174.68     50.35 o
 -11   2   3      364.54      326.70     34.38 o
 -10   2   3       74.75       79.14     30.84 o
  -9   2   3        4.25      -26.49     26.49 o
  -8   2   3      186.13      159.38     18.13 o
  -7   2   3      953.96      898.32     46.45 o
  -6   2   3        2.33       -5.63      7.35 o
  -5   2   3      120.40      110.03     11.26 o
  -4   2   3      173.47      205.87     10.28 o
  -3   2   3      240.22      206.55     15.51 o
  -2   2   3        3.01       -0.25      6.20 o
  -1   2   3       55.71       76.34      7.25 o
   0   2   3       41.92       39.57      7.38 o
   1   2   3     2724.12     2752.24     32.57 o
   2   2   3      218.05      246.13     10.93 o
   3   2   3      717.95      689.79     14.33 o
   4   2   3      145.47      169.87     12.99 o
   5   2   3      340.58      335.92     20.14 o
   6   2   3       38.26       70.98     16.08 o
   7   2   3      102.91      126.68     19.60 o
   8   2   3      219.99      257.09     29.56 o
   9   2   3        2.97       -8.41     16.49 o
  10   2   3        3.29        9.29     19.09 o
  11   2   3        2.20       -7.48     29.72 o
 -12   3   3       17.10       48.39     31.84 o
 -11   3   3      300.16      261.85     39.16 o
 -10   3   3      644.37      561.42     47.87 o
  -9   3   3        6.00       14.90     28.46 o
  -8   3   3      317.59      277.90     28.31 o
  -7   3   3       51.94       64.64     17.99 o
  -6   3   3      167.22      186.64     13.62 o
  -5   3   3      755.83      763.19     20.56 o
  -4   3   3      168.11      166.33      7.76 o
  -3   3   3       26.56       39.09     11.28 o
  -2   3   3      109.16      123.75      9.46 o
  -1   3   3      481.79      424.91     11.60 o
   0   3   3     1069.82      982.67     17.89 o
   1   3   3       10.35       19.87      6.36 o
   2   3   3        9.52       11.27      5.90 o
   3   3   3       73.95       81.12      7.76 o
   4   3   3     3274.50     3427.33     69.94 o
   5   3   3      157.21      202.17     17.06 o
   6   3   3      322.99      359.61     19.37 o
   7   3   3       13.87       -3.36     13.18 o
   8   3   3        0.03        2.34     13.61 o
   9   3   3       42.58       15.55     18.72 o
  10   3   3        0.21      -18.98     18.98 o
  11   3   3      102.66       87.55     37.86 o
 -12   4   3      159.71      196.62     38.26 o
 -11   4   3      122.45      102.25     33.38 o
 -10   4   3       26.60       41.03     28.29 o
  -9   4   3       93.08       59.54     28.40 o
  -8   4   3      177.05      265.15     43.64 o
  -7   4   3        7.57        6.40     15.52 o
  -6   4   3      107.46      124.13     10.75 o
  -5   4   3      261.87      266.41     12.18 o
  -4   4   3        0.00       -6.11      6.35 o
  -3   4   3      597.75      574.33     18.02 o
  -2   4   3     7078.38     6711.19    103.33 o
  -1   4   3     1474.76     1470.28     25.55 o
   0   4   3    10862.50    10116.14    182.74 o
   1   4   3     1018.83      938.06     17.54 o
   2   4   3       61.26       73.74      6.16 o
   3   4   3       36.69       43.24      4.23 o
   4   4   3      501.95      562.81     30.53 o
   5   4   3        2.63        7.31      9.18 o
   6   4   3        0.68       -0.92     13.50 o
   7   4   3       14.93        0.02     11.16 o
   8   4   3       93.18       93.19     17.08 o
   9   4   3       32.38       26.94     15.22 o
  10   4   3       48.83       69.86     25.57 o
  11   4   3        4.32       67.83     35.78 o
 -11   5   3       40.29       39.56     29.57 o
 -10   5   3       53.07        1.62     24.68 o
  -9   5   3        4.04       23.01     23.76 o
  -8   5   3        0.13       13.07     19.55 o
  -7   5   3      298.50      276.56     22.64 o
  -6   5   3      419.32      388.47     18.54 o
  -5   5   3      902.11      912.89     24.28 o
  -4   5   3      525.65      547.80     20.28 o
  -3   5   3      264.36      267.75     13.05 o
  -2   5   3     1094.54     1165.48     26.36 o
  -1   5   3       52.92       60.07      6.28 o
   0   5   3     2160.84     2269.68     36.32 o
   1   5   3      101.02       88.08      8.04 o
   2   5   3      545.95      577.61     13.81 o
   3   5   3      161.88      160.48     11.40 o
   4   5   3       90.22      128.30     15.91 o
   5   5   3       46.28       54.82      9.52 o
   6   5   3       43.57       45.86     12.34 o
   7   5   3       74.10       70.06     12.17 o
   8   5   3       80.75       70.91     13.47 o
   9   5   3       17.96        4.82     20.13 o
  10   5   3        0.00       44.68     20.45 o
  11   5   3        7.45       16.30     24.11 o
 -11   6   3        7.69       38.51     32.03 o
 -10   6   3      118.15      182.01     53.90 o
  -9   6   3       51.16       70.98     17.53 o
  -8   6   3       12.62       35.03     14.45 o
  -7   6   3       74.61       75.71     11.15 o
  -6   6   3        2.79       -4.86      9.98 o
  -5   6   3        0.02        1.72      7.12 o
  -4   6   3     4371.31     4657.08     88.51 o
  -3   6   3      128.55      140.43     10.17 o
  -2   6   3      822.79      836.18     19.13 o
  -1   6   3      376.05      413.86     13.57 o
   0   6   3      193.95      218.89     10.95 o
   1   6   3        0.22        1.73     10.18 o
   2   6   3     4211.90     4322.00     67.36 o
   3   6   3      100.39       97.89     11.47 o
   4   6   3      118.78      122.35     10.81 o
   5   6   3      541.35      583.58     19.83 o
   6   6   3      317.10      334.81     18.15 o
   7   6   3       37.60       10.52     12.06 o
   8   6   3      396.67      369.68     29.92 o
   9   6   3      115.10      127.22     25.53 o
  10   6   3        2.88       31.66     29.00 o
  11   6   3       10.83      -20.43     25.17 o
 -11   7   3       10.62      -11.05     26.26 o
 -10   7   3       38.26       55.99     27.10 o
  -9   7   3      197.71      233.69     40.94 o
  -8   7   3        2.61       13.60     13.63 o
  -7   7   3       28.04       41.95     11.09 o
  -6   7   3      556.02      545.69     36.05 o
  -5   7   3      357.69      369.40     14.34 o
  -4   7   3      591.18      672.61     20.43 o
  -3   7   3     1664.61     1638.85     42.71 o
  -2   7   3      728.83      727.20     15.08 o
  -1   7   3       32.16       36.38      7.11 o
   0   7   3      380.52      434.51     19.69 o
   1   7   3      661.36      680.53     24.37 o
   2   7   3       16.82       23.97      5.07 o
   3   7   3      988.67     1015.07     32.65 o
   4   7   3      508.39      470.05     19.11 o
   5   7   3       12.40       16.21      9.44 o
   6   7   3       14.22       18.09      9.02 o
   7   7   3      216.15      219.14     16.37 o
   8   7   3      423.18      484.19     47.53 o
   9   7   3       23.68       40.74     22.74 o
  10   7   3      104.38       50.03     33.69 o
  11   7   3        1.78        4.20     22.74 o
 -11   8   3       24.95       48.01     26.84 o
 -10   8   3        0.02       24.70     26.63 o
  -9   8   3      140.56      146.03     29.65 o
  -8   8   3       28.71       47.89     19.30 o
  -7   8   3      112.68       94.36     21.44 o
  -6   8   3      197.44      211.46     17.87 o
  -5   8   3      671.55      673.24     22.54 o
  -4   8   3      118.94      163.38     12.42 o
  -3   8   3     1312.67     1388.63     31.55 o
  -2   8   3      257.44      303.57     13.74 o
  -1   8   3      361.10      360.05     12.28 o
   0   8   3     2973.30     2968.34     59.38 o
   1   8   3     1861.32     1923.84     57.05 o
   2   8   3      157.69      183.76     11.99 o
   3   8   3     2611.24     2730.43     57.45 o
   4   8   3      752.35      807.95     24.28 o
   5   8   3       60.87       44.08     11.18 o
   6   8   3       36.25       39.03     19.72 o
   7   8   3       30.98       42.03     10.81 o
   8   8   3       18.46       34.89     17.61 o
   9   8   3       75.31       80.18     24.06 o
  10   8   3       90.47       85.13     26.55 o
 -11   9   3      107.64       68.08     50.23 o
 -10   9   3       44.01       51.35     22.20 o
  -9   9   3       97.30       82.95     26.66 o
  -8   9   3       79.06       70.84     14.56 o
  -7   9   3      257.71      353.22     32.14 o
  -6   9   3      412.05      441.62     18.91 o
  -5   9   3        5.55        8.97      9.05 o
  -4   9   3      152.46      161.26      8.24 o
  -3   9   3      206.80      198.91     11.75 o
  -2   9   3        8.72       27.42      8.26 o
  -1   9   3      697.21      787.13     18.42 o
   0   9   3       27.55       29.73      7.89 o
   1   9   3      189.09      166.54     14.68 o
   2   9   3        4.02       11.70     17.51 o
   3   9   3      904.65      923.00     21.97 o
   4   9   3       73.89       60.43     15.10 o
   5   9   3        3.58        4.29      9.03 o
   6   9   3      446.17      483.97     38.84 o
   7   9   3       67.45       68.48     14.72 o
   8   9   3      270.33      289.34     47.45 o
   9   9   3        0.65      -14.74     24.93 o
  10   9   3       21.23        6.98     25.73 o
 -11  10   3      337.60      246.29     47.57 o
 -10  10   3       36.30       20.06     25.39 o
  -9  10   3        0.48       15.96     20.95 o
  -8  10   3        2.10        1.20     16.52 o
  -7  10   3      104.99      118.93     20.15 o
  -6  10   3       15.79       23.88     21.00 o
  -5  10   3        0.86        9.73     12.81 o
  -4  10   3      122.86      135.53     14.01 o
  -3  10   3     1680.65     1596.39     39.84 o
  -2  10   3      275.68      292.29     16.84 o
  -1  10   3       61.86       90.14      8.98 o
   0  10   3        0.23       17.01      6.83 o
   1  10   3       28.76       40.26     14.04 o
   2  10   3      395.33      395.87     21.96 o
   3  10   3        6.03        2.39      4.75 o
   4  10   3      141.47      134.86     13.47 o
   5  10   3      598.06      640.30     78.42 o
   6  10   3        0.03      -15.76     23.08 o
   7  10   3       79.30       81.29     26.62 o
   8  10   3      221.87      186.21     39.70 o
   9  10   3       12.81       14.00     25.35 o
  10  10   3       28.34       19.70     25.75 o
 -10  11   3        9.14       64.04     35.29 o
  -9  11   3      176.17      121.71     25.95 o
  -8  11   3       50.28       30.91     15.76 o
  -7  11   3       33.79       53.54     16.31 o
  -6  11   3       62.36       46.89     12.53 o
  -5  11   3        0.01       -1.83     10.32 o
  -4  11   3        1.39       -8.82      8.82 o
  -3  11   3      638.34      646.74     23.29 o
  -2  11   3     1004.22     1079.35     28.21 o
  -1  11   3      304.26      302.79     17.89 o
   0  11   3       28.80       28.07      8.32 o
   1  11   3      103.67      160.10     32.18 o
   2  11   3        0.00       -5.63     14.16 o
   3  11   3       28.06       17.85      7.64 o
   4  11   3      766.37      700.14     31.39 o
   5  11   3       46.01       22.29     11.72 o
   6  11   3      158.38      150.27     30.23 o
   7  11   3       43.62       47.03     59.50 o
   8  11   3      213.57      172.96     41.29 o
   9  11   3       66.43       54.01     29.71 o
  10  11   3        5.04       10.33     24.81 o
 -10  12   3        9.27      -10.82     31.67 o
  -9  12   3      609.67      612.29     53.53 o
  -8  12   3      109.39      109.21     21.26 o
  -7  12   3        0.04       -0.92     13.95 o
  -6  12   3       71.00      109.91     19.76 o
  -5  12   3      720.97      718.72     51.98 o
  -4  12   3        2.22       -1.49      8.31 o
  -3  12   3      307.92      311.64     19.33 o
  -2  12   3       74.03       92.64     13.11 o
  -1  12   3      204.36      212.47     10.88 o
   0  12   3       60.85       88.80     15.34 o
   1  12   3      417.46      408.57     19.47 o
   2  12   3        6.24       -1.57     13.31 o
   3  12   3      289.67      281.39     20.87 o
   4  12   3       13.23       11.48      6.53 o
   5  12   3      121.61      111.90     42.83 o
   6  12   3       43.13       62.54     27.17 o
   7  12   3      161.64      168.49     32.29 o
   8  12   3       70.89       67.56     30.07 o
   9  12   3        1.61        4.40     37.17 o
 -10  13   3      541.98      530.62     60.69 o
  -9  13   3        2.34       50.42     60.17 o
  -8  13   3      314.97      297.75     49.99 o
  -7  13   3       56.66       51.46     19.94 o
  -6  13   3      244.56      242.37     24.03 o
  -5  13   3      351.22      345.97     24.20 o
  -4  13   3       22.05       21.51      7.82 o
  -3  13   3       20.68       29.80     12.65 o
  -2  13   3       11.38       11.93      8.34 o
  -1  13   3       32.86       27.97      8.03 o
   0  13   3      390.02      377.83     24.28 o
   1  13   3      402.30      376.52     23.80 o
   2  13   3       66.21      144.44     66.44 o
   3  13   3       29.77       23.09      9.70 o
   4  13   3      405.71      414.86     38.52 o
   5  13   3       48.92       29.15     27.70 o
   6  13   3        6.05       60.46     27.09 o
   7  13   3        2.89       -0.35     61.81 o
   8  13   3       40.26       47.14     56.68 o
   9  13   3       66.07       23.49     28.78 o
  -9  14   3        5.63       55.79     31.32 o
  -8  14   3      768.67      751.21     74.19 o
  -7  14   3      119.52      106.86     23.50 o
  -6  14   3       60.63       63.93     26.35 o
  -5  14   3      361.08      421.73     39.95 o
  -4  14   3      148.71      158.87     21.66 o
  -3  14   3      118.33      131.99     18.12 o
  -2  14   3      276.54      336.99     30.93 o
  -1  14   3       87.52       91.60     12.74 o
   0  14   3      495.75      511.79     24.14 o
   1  14   3       16.50       24.18     10.77 o
   2  14   3       90.20      107.57     16.56 o
   3  14   3      209.63      213.13     32.57 o
   4  14   3        2.07       18.78     24.17 o
   5  14   3       31.41       67.98     25.21 o
   6  14   3        7.78       41.08     26.45 o
   7  14   3       17.66        8.18     24.64 o
   8  14   3      226.51      234.41     38.17 o
   9  14   3       78.87       78.72     39.59 o
  -9  15   3       22.54       -7.86     41.88 o
  -8  15   3       12.51       27.70     26.68 o
  -7  15   3      103.98       72.40     20.76 o
  -6  15   3      547.55      548.51     33.12 o
  -5  15   3      186.83      228.80     22.95 o
  -4  15   3      595.64      612.19     31.73 o
  -3  15   3      117.25      168.74     16.95 o
  -2  15   3       46.28       45.99     14.19 o
  -1  15   3        3.44        3.68      9.24 o
   0  15   3      125.39      142.42     19.55 o
   1  15   3      613.07      592.95     18.30 o
   2  15   3       98.86       75.78     15.91 o
   3  15   3       14.71       37.74     22.40 o
   4  15   3      408.45      522.93     58.22 o
   5  15   3       24.19       52.06     26.64 o
   6  15   3      141.46      101.50     31.17 o
   7  15   3       17.75       44.86     26.72 o
   8  15   3       20.85        1.38     32.57 o
  -8  16   3      244.15      200.49     37.07 o
  -7  16   3      281.37      295.13     42.14 o
  -6  16   3      494.46      480.61     32.86 o
  -5  16   3       66.88       66.43     16.73 o
  -4  16   3        6.02        6.99     15.53 o
  -3  16   3      178.17      188.22     21.11 o
  -2  16   3        9.17       -5.23     13.84 o
  -1  16   3       47.43       48.96     13.62 o
   0  16   3        3.29       13.11     15.15 o
   1  16   3      130.39      122.34     13.51 o
   2  16   3        0.54        9.58     10.83 o
   3  16   3      237.98      314.91     23.97 o
   4  16   3      248.94      316.91     33.51 o
   5  16   3       40.47       54.35     21.35 o
   6  16   3        2.40        8.98     25.75 o
   7  16   3       23.51      -16.30     26.85 o
   8  16   3       22.41      -37.66     42.83 o
  -8  17   3       40.23       32.05     29.17 o
  -7  17   3        1.19       17.35     29.02 o
  -6  17   3      145.08      139.64     22.22 o
  -5  17   3       54.71       33.21     15.45 o
  -4  17   3        0.25       11.05     15.30 o
  -3  17   3      172.15      160.28     15.62 o
  -2  17   3       44.98       48.07     12.10 o
  -1  17   3      450.03      518.15     41.61 o
   0  17   3       11.63       17.55     13.49 o
   1  17   3      275.78      305.72     25.08 o
   2  17   3      586.44      601.52     28.80 o
   3  17   3      360.58      425.20     55.68 o
   4  17   3      358.94      334.12     29.62 o
   5  17   3      165.85      135.14     29.56 o
   6  17   3       12.07       21.75     23.92 o
   7  17   3       89.52       84.22     32.49 o
  -7  18   3      106.29       66.02     30.77 o
  -6  18   3       45.36       58.65     20.41 o
  -5  18   3      197.00      235.24     26.25 o
  -4  18   3        1.15       -7.52     15.61 o
  -3  18   3       19.56       23.80     17.09 o
  -2  18   3       23.01        3.52     21.40 o
  -1  18   3      288.07      265.44     36.94 o
   0  18   3        8.69        4.46     13.47 o
   1  18   3       51.74       64.29     19.55 o
   2  18   3      426.23      444.41     28.27 o
   3  18   3      100.40      133.34     27.46 o
   4  18   3        5.44        0.37     20.87 o
   5  18   3      121.38      152.48     60.60 o
   6  18   3       18.80       25.33     24.27 o
   7  18   3        4.43       -5.07     24.17 o
  -7  19   3       31.80       -7.53     33.07 o
  -6  19   3        4.04       11.02     21.02 o
  -5  19   3       25.78       -4.52     26.22 o
  -4  19   3       20.93       25.99     21.78 o
  -3  19   3      104.07      116.79     30.75 o
  -2  19   3      114.73      111.98     31.11 o
  -1  19   3       92.04       57.73     18.44 o
   0  19   3      354.06      356.18     24.37 o
   1  19   3       82.36       70.02     20.91 o
   2  19   3        0.02        2.30     20.23 o
   3  19   3       19.88        4.25     19.86 o
   4  19   3        2.45       30.86     31.33 o
   5  19   3        0.13       14.94     24.34 o
   6  19   3        0.82       -9.00     33.19 o
  -6  20   3        2.81       21.29     49.68 o
  -5  20   3        2.63       29.70     24.67 o
  -4  20   3       13.63       31.37     45.24 o
  -3  20   3      158.97      196.30     34.99 o
  -2  20   3       30.59       18.50     28.13 o
  -1  20   3       17.64      -26.72     28.81 o
   0  20   3       12.15      -26.01     37.47 o
   1  20   3       14.33      -11.11     18.95 o
   2  20   3       49.19       77.02     25.89 o
   3  20   3      101.25       84.90     25.10 o
   4  20   3        8.47       48.03     32.44 o
   5  20   3      160.33      160.27     46.48 o
  -5  21   3      115.49      159.18     63.75 o
  -4  21   3       65.29       69.18     39.09 o
  -3  21   3        0.12       10.24     34.31 o
  -2  21   3       33.87       11.68     45.91 o
  -1  21   3        8.28        6.80     34.62 o
   0  21   3        0.63      -11.12     37.51 o
   1  21   3        0.02       53.94     61.81 o
   2  21   3       59.93       72.43     42.45 o
   3  21   3       18.83       70.38     59.63 o
   4  21   3       12.16       10.83     41.84 o
  -3  22   3        8.56        6.04     34.62 o
  -2  22   3       51.04       60.21     41.51 o
  -1  22   3       60.79       74.56     48.98 o
   0  22   3       73.38      144.34     72.07 o
   1  22   3        4.23       -1.79     27.61 o
   2  22   3       14.82       41.78     51.29 o
   3  22   3      309.56      231.90     53.53 o
 -12   0   4      114.98      121.56     62.06 o
 -10   0   4      405.75      447.78     73.35 o
  -8   0   4      306.93      253.64    106.43 o
  -6   0   4      172.92      184.10     14.34 o
  -4   0   4     4912.70     5212.54    157.99 o
  -2   0   4     4602.53     4303.73     82.49 o
   0   0   4      959.08      850.48     20.68 o
   2   0   4      619.65      656.84     36.29 o
   4   0   4       72.60       75.67     21.03 o
   6   0   4        4.26        1.70     15.88 o
   8   0   4      502.92      570.42     37.33 o
  10   0   4      348.26      319.56     66.68 o
 -12   1   4      395.10      377.37     70.53 o
 -11   1   4        1.17      -10.28     34.09 o
 -10   1   4      273.80      178.96     45.60 o
  -9   1   4        0.74       38.13     34.98 o
  -8   1   4      768.53      642.77     59.70 o
  -7   1   4      527.18      479.23     34.86 o
  -6   1   4      173.52      139.59     11.43 o
  -5   1   4      361.80      370.71     16.76 o
  -4   1   4      989.23     1073.48     39.37 o
  -3   1   4     4085.91     4024.15     72.86 o
  -2   1   4      222.62      220.36     15.66 o
  -1   1   4     1839.90     1720.11     24.57 o
   0   1   4      683.45      658.36     12.14 o
   1   1   4       17.80       11.41      5.31 o
   2   1   4     2080.02     1919.33     29.90 o
   3   1   4        0.37        2.37      6.25 o
   4   1   4      476.89      532.07     24.35 o
   5   1   4        0.01       18.95     12.65 o
   6   1   4      215.55      224.19     18.28 o
   7   1   4        2.80       11.40     11.72 o
   8   1   4      413.07      408.93     37.76 o
   9   1   4       73.49       93.31     16.99 o
  10   1   4        0.52       56.40     29.71 o
  11   1   4        0.30        0.45     31.17 o
 -12   2   4       26.10       40.81     38.94 o
 -11   2   4       59.59       65.49     39.68 o
 -10   2   4      371.19      386.93     41.35 o
  -9   2   4      147.55      188.52     33.18 o
  -8   2   4      990.31      914.25     80.49 o
  -7   2   4       36.19       36.38     11.49 o
  -6   2   4       17.22       22.16      9.58 o
  -5   2   4      563.95      590.72     33.39 o
  -4   2   4     2277.85     2316.90     81.34 o
  -3   2   4      243.85      222.89     12.43 o
  -2   2   4     1450.52     1366.41     23.54 o
  -1   2   4      964.65      876.87     17.52 o
   0   2   4      130.66      150.45      8.83 o
   1   2   4     1016.91      989.99     16.50 o
   2   2   4      155.02      163.57      7.48 o
   3   2   4       94.43      118.18     13.95 o
   4   2   4       72.17       60.64     10.97 o
   5   2   4     1908.16     1951.92     47.10 o
   6   2   4      252.75      288.70     22.55 o
   7   2   4        1.12      -12.53     14.11 o
   8   2   4      157.73      223.51     28.45 o
   9   2   4      196.90      146.46     21.79 o
  10   2   4        0.31       66.82     40.05 o
  11   2   4        0.29        1.81     32.49 o
 -12   3   4       43.20      -40.51     40.51 o
 -11   3   4      348.48      377.13     37.05 o
 -10   3   4      182.22      239.59     36.92 o
  -9   3   4       84.20       77.82     36.12 o
  -8   3   4      144.09      142.56     31.45 o
  -7   3   4      820.47      725.21     58.68 o
  -6   3   4      154.94      151.17      9.64 o
  -5   3   4       86.65       94.50     19.78 o
  -4   3   4      426.85      417.01     24.95 o
  -3   3   4      339.83      342.11     15.68 o
  -2   3   4     1392.04     1233.79     24.41 o
  -1   3   4        0.48        1.04      5.96 o
   0   3   4      536.10      509.46     13.18 o
   1   3   4       98.68      102.86      6.64 o
   2   3   4      550.31      560.97     13.06 o
   3   3   4       74.45       99.09     13.04 o
   4   3   4      551.23      499.57     16.54 o
   5   3   4       28.01       33.61     13.33 o
   6   3   4       15.65       15.03     13.39 o
   7   3   4        3.48        3.92     14.05 o
   8   3   4      132.62      123.87     18.50 o
   9   3   4      132.53      143.24     27.29 o
  10   3   4       81.62       97.90     31.46 o
  11   3   4       63.33        8.10     31.91 o
 -12   4   4        3.82       35.61     24.85 o
 -11   4   4      199.20      198.25     51.44 o
 -10   4   4       37.80        5.89     25.36 o
  -9   4   4       70.88      133.18     31.51 o
  -8   4   4      463.14      469.19     49.17 o
  -7   4   4      456.17      445.70     46.28 o
  -6   4   4      125.20      130.57     10.85 o
  -5   4   4       10.84       18.29      8.07 o
  -4   4   4     2623.37     2721.95     57.51 o
  -3   4   4     2616.98     2528.34     44.99 o
  -2   4   4     2152.08     2021.32     33.81 o
  -1   4   4       59.01       67.59      8.54 o
   0   4   4       26.14       39.93      6.92 o
   1   4   4       32.70       37.15      5.90 o
   2   4   4       49.64       38.29      7.55 o
   3   4   4     2868.70     2872.86     63.57 o
   4   4   4      202.48      189.17     14.64 o
   5   4   4      133.00      142.93     12.55 o
   6   4   4        3.98       11.85     11.84 o
   7   4   4     1114.37     1035.11     37.09 o
   8   4   4       26.98       45.73     16.92 o
   9   4   4      351.70      351.83     32.41 o
  10   4   4       49.70       27.20     23.97 o
  11   4   4       50.66       65.41     21.60 o
 -11   5   4        0.14      -34.30     34.30 o
 -10   5   4       50.07       24.58     38.21 o
  -9   5   4        8.74        7.15     25.67 o
  -8   5   4      174.67      166.39     36.20 o
  -7   5   4      360.62      330.30     23.02 o
  -6   5   4       10.26        4.26      7.82 o
  -5   5   4       46.53       59.55      9.24 o
  -4   5   4       49.62       59.35     10.79 o
  -3   5   4     2279.56     2179.01     44.41 o
  -2   5   4       98.21       88.20      8.81 o
  -1   5   4     1223.63     1266.77     21.86 o
   0   5   4      500.84      495.60     14.78 o
   1   5   4      124.69      150.04      7.70 o
   2   5   4        0.01       -2.49      8.12 o
   3   5   4      438.40      461.78     19.00 o
   4   5   4      141.33      123.18     11.71 o
   5   5   4      187.20      228.01     19.92 o
   6   5   4      289.08      297.51     16.94 o
   7   5   4       84.04       92.50     22.41 o
   8   5   4       10.67        3.56     13.00 o
   9   5   4       18.13        4.90     19.11 o
  10   5   4      120.17      113.14     27.42 o
  11   5   4        0.52       34.39     26.79 o
 -11   6   4        1.42      -20.13     27.51 o
 -10   6   4      134.34      128.49     25.31 o
  -9   6   4      424.55      421.76     37.72 o
  -8   6   4        8.57       23.45     20.12 o
  -7   6   4      414.25      424.86     24.19 o
  -6   6   4      316.13      345.34     14.34 o
  -5   6   4     1344.70     1488.75     31.10 o
  -4   6   4     2040.12     1980.62     42.04 o
  -3   6   4       36.97       35.40     10.23 o
  -2   6   4        2.98       -3.44      5.38 o
  -1   6   4     1719.94     1926.10     28.59 o
   0   6   4      350.61      310.39     12.55 o
   1   6   4       93.57       76.65      6.69 o
   2   6   4      536.17      555.84     16.59 o
   3   6   4       99.34      125.74     10.19 o
   4   6   4       11.14       15.98      9.73 o
   5   6   4      545.57      593.34     32.16 o
   6   6   4       64.56       83.74      7.98 o
   7   6   4       69.11       51.47     11.19 o
   8   6   4        8.61       31.73     20.20 o
   9   6   4      224.24      259.18     29.65 o
  10   6   4       63.02       62.87     22.64 o
 -11   7   4      334.91      392.09     66.56 o
 -10   7   4       17.91       17.13     28.50 o
  -9   7   4       54.65       58.24     24.75 o
  -8   7   4        6.08       -3.27     10.44 o
  -7   7   4        0.91       -6.53      8.15 o
  -6   7   4       37.81       42.86      9.56 o
  -5   7   4        1.76       17.94     11.03 o
  -4   7   4        8.29       17.03      8.81 o
  -3   7   4        6.52       17.19      7.48 o
  -2   7   4     2983.21     3031.90     65.71 o
  -1   7   4       37.50       23.35      9.21 o
   0   7   4      321.44      305.06     11.70 o
   1   7   4      443.87      441.00     16.21 o
   2   7   4       58.68       80.81     14.49 o
   3   7   4      181.20      210.58     21.72 o
   4   7   4     2118.85     2054.04     80.98 o
   5   7   4       47.08       65.62     11.40 o
   6   7   4       10.14       -4.57     12.97 o
   7   7   4       38.58       40.51     22.87 o
   8   7   4      249.50      289.18     28.94 o
   9   7   4       84.57       57.13     24.80 o
  10   7   4       45.42       41.37     24.62 o
 -11   8   4      170.91      150.66     43.73 o
 -10   8   4        0.10       17.06     21.58 o
  -9   8   4       16.38       28.44     21.67 o
  -8   8   4      331.43      369.17     26.33 o
  -7   8   4      128.73      135.88     15.78 o
  -6   8   4     1168.34     1149.81     34.79 o
  -5   8   4      103.92      103.53     11.86 o
  -4   8   4        9.85        5.54     10.62 o
  -3   8   4     1256.81     1307.50     46.25 o
  -2   8   4     2241.02     2288.37     46.99 o
  -1   8   4       87.60       86.01     11.48 o
   0   8   4     1591.96     1757.15     47.68 o
   1   8   4     1159.73     1244.22     38.01 o
   2   8   4      184.36      215.03     18.58 o
   3   8   4       17.04       27.15      7.46 o
   4   8   4      670.42      691.96     31.01 o
   5   8   4      306.54      278.00     24.65 o
   6   8   4        4.52       -6.26     17.38 o
   7   8   4       44.53       58.68     20.49 o
   8   8   4       19.21       24.47     21.10 o
   9   8   4        7.95       10.54     20.12 o
  10   8   4        9.80       17.87     22.60 o
 -11   9   4       61.18       70.63     30.45 o
 -10   9   4       20.50       35.99     23.29 o
  -9   9   4      161.76      174.24     27.07 o
  -8   9   4       49.92       14.28     21.17 o
  -7   9   4        0.86       -2.31     11.64 o
  -6   9   4      278.99      267.44     16.37 o
  -5   9   4       13.35       16.21     12.04 o
  -4   9   4      289.18      282.68     15.97 o
  -3   9   4     1008.08      942.32     25.54 o
  -2   9   4      885.13      981.73     25.29 o
  -1   9   4       76.85       56.52     10.16 o
   0   9   4      423.81      475.36     16.73 o
   1   9   4        0.79       14.54     17.03 o
   2   9   4     2490.53     2570.96     76.19 o
   3   9   4      304.65      301.10     26.73 o
   4   9   4       21.72       21.21     13.47 o
   5   9   4        1.32       14.84     11.18 o
   6   9   4       13.75       27.19     18.84 o
   7   9   4        0.78       19.95     18.07 o
   8   9   4      780.47      754.36     41.95 o
   9   9   4        8.13        1.84     19.46 o
  10   9   4       22.21        3.27     25.42 o
 -11  10   4        3.66       40.81     76.68 o
 -10  10   4       12.55      -17.72     21.69 o
  -9  10   4       33.73       21.60     22.34 o
  -8  10   4        7.39       14.54     24.43 o
  -7  10   4       44.35       39.93     13.47 o
  -6  10   4      107.07      114.41     17.97 o
  -5  10   4       54.52       56.14     13.24 o
  -4  10   4     3503.60     3571.11     81.72 o
  -3  10   4       13.60        7.38      8.20 o
  -2  10   4      191.51      188.49     21.10 o
  -1  10   4      789.41      877.73     23.11 o
   0  10   4      129.85      138.22     12.29 o
   1  10   4       40.48       48.76     15.85 o
   2  10   4       25.97       67.70     18.48 o
   3  10   4       73.93       68.20      7.52 o
   4  10   4      141.86      149.08     15.73 o
   5  10   4      777.06      682.87     51.78 o
   6  10   4       31.84        0.29     47.70 o
   7  10   4       17.20       26.85     34.88 o
   8  10   4      115.36      108.19     26.37 o
   9  10   4      133.11       82.39     31.23 o
  10  10   4        0.84        3.08     26.45 o
 -10  11   4       18.54       19.40     19.07 o
  -9  11   4        0.55        5.57     20.71 o
  -8  11   4      134.24      165.12     26.62 o
  -7  11   4      135.09      149.89     15.94 o
  -6  11   4      211.68      207.50     17.68 o
  -5  11   4      322.88      339.82     29.89 o
  -4  11   4       44.04       37.32      7.38 o
  -3  11   4      639.05      610.99     33.71 o
  -2  11   4      434.57      446.33     15.85 o
  -1  11   4      289.51      294.63     14.95 o
   0  11   4      187.20      252.48     29.21 o
   1  11   4      302.19      318.91     22.79 o
   2  11   4       84.25      116.05     20.02 o
   3  11   4       51.70       31.80     12.73 o
   4  11   4      505.30      475.95     30.96 o
   5  11   4       43.98       70.63     26.72 o
   6  11   4       48.89       29.16     25.11 o
   7  11   4        8.26        6.90     24.46 o
   8  11   4       27.83       28.13     27.03 o
   9  11   4       87.08       83.80     31.41 o
 -10  12   4       91.30       79.87     28.96 o
  -9  12   4        5.30        8.05     20.67 o
  -8  12   4      495.85      645.94     57.48 o
  -7  12   4        0.54       -7.61     15.47 o
  -6  12   4       21.86       12.61     14.39 o
  -5  12   4      491.61      506.97     27.56 o
  -4  12   4      641.45      634.23     25.77 o
  -3  12   4      277.56      280.89     14.78 o
  -2  12   4       93.14       93.32     10.27 o
  -1  12   4       45.47       43.67      9.19 o
   0  12   4       44.60       43.77     14.84 o
   1  12   4      128.02      148.23     23.70 o
   2  12   4        9.15       15.56     16.41 o
   3  12   4     1119.27      960.19     62.19 o
   4  12   4       18.62       38.86     17.47 o
   5  12   4        3.01      -14.17     43.60 o
   6  12   4       82.46       84.57     30.74 o
   7  12   4      286.29      333.34     51.55 o
   8  12   4       59.02       26.95     22.10 o
   9  12   4      279.40      238.78     38.66 o
 -10  13   4        0.00       26.19     30.75 o
  -9  13   4       31.07       21.72     27.30 o
  -8  13   4       29.39       25.45     26.59 o
  -7  13   4        0.01        4.72     15.42 o
  -6  13   4        0.62       16.80     14.86 o
  -5  13   4       43.56       56.96     19.81 o
  -4  13   4      356.56      318.11     35.07 o
  -3  13   4       40.96       52.68      9.85 o
  -2  13   4        0.01       10.78      8.53 o
  -1  13   4        2.16       11.79     11.39 o
   0  13   4       11.71       13.33     15.67 o
   1  13   4      207.57      205.74     15.24 o
   2  13   4       29.28       40.46     18.51 o
   3  13   4       69.24       51.98     10.60 o
   4  13   4       73.91       50.78     25.19 o
   5  13   4      789.53      755.48     96.43 o
   6  13   4       49.33       23.23     25.05 o
   7  13   4       28.32       33.97     27.66 o
   8  13   4       30.06       24.98     28.96 o
   9  13   4       82.65       50.58     38.73 o
  -9  14   4       87.73      103.32     50.41 o
  -8  14   4      209.09      166.79     44.05 o
  -7  14   4       82.42      104.33     22.39 o
  -6  14   4       98.72      111.30     18.99 o
  -5  14   4       17.61        9.90     15.74 o
  -4  14   4       24.72       27.39     14.25 o
  -3  14   4      658.63      632.35     26.30 o
  -2  14   4     1098.47      955.93     46.54 o
  -1  14   4      256.81      234.39     28.37 o
   0  14   4       16.82        4.56     14.97 o
   1  14   4      103.34      100.51     12.44 o
   2  14   4       20.92       16.70     17.39 o
   3  14   4       84.88       59.46     19.87 o
   4  14   4        6.17      -25.34     25.34 o
   5  14   4       75.02       78.19     29.01 o
   6  14   4        1.59        2.54     23.14 o
   7  14   4      241.86      284.83     38.71 o
   8  14   4       73.00       71.03     31.63 o
  -9  15   4      181.45      146.26     35.20 o
  -8  15   4       62.29       41.42     27.70 o
  -7  15   4       68.57       90.16     26.47 o
  -6  15   4       57.80       56.39     17.82 o
  -5  15   4        0.30      -13.79     16.36 o
  -4  15   4        2.21       10.27     14.15 o
  -3  15   4      850.89      851.23     28.20 o
  -2  15   4      660.03      602.48     24.67 o
  -1  15   4      715.25      737.39     32.97 o
   0  15   4        1.72       -9.53     15.31 o
   1  15   4        0.07       -9.92      9.92 o
   2  15   4       40.04       62.48     18.46 o
   3  15   4      314.94      314.05     41.07 o
   4  15   4       43.49       90.85     28.85 o
   5  15   4        7.05       42.20     26.29 o
   6  15   4       41.20       52.92     30.46 o
   7  15   4        7.85       -2.27     24.97 o
   8  15   4        2.65      -16.72     37.96 o
  -8  16   4        0.27      -10.82     26.03 o
  -7  16   4        0.01        9.43     23.94 o
  -6  16   4      123.01      114.39     22.93 o
  -5  16   4      557.84      570.41     37.39 o
  -4  16   4       32.02       38.94     16.33 o
  -3  16   4      144.38      148.35     15.82 o
  -2  16   4       29.64       35.32     13.12 o
  -1  16   4        0.12       12.70     15.55 o
   0  16   4      565.49      567.15     29.11 o
   1  16   4      299.18      292.09     26.17 o
   2  16   4       51.66       50.63     17.96 o
   3  16   4       39.02       24.61     11.65 o
   4  16   4        8.70       -0.60     22.20 o
   5  16   4      174.08      198.11    101.82 o
   6  16   4        1.36      -11.50     26.97 o
   7  16   4      194.68      156.90     35.61 o
  -8  17   4       90.22      113.09     37.03 o
  -7  17   4       30.02       14.71     27.31 o
  -6  17   4        0.06        6.37     15.01 o
  -5  17   4       51.93       46.60     16.74 o
  -4  17   4       36.98       21.74     15.43 o
  -3  17   4       16.21       35.33     20.36 o
  -2  17   4      115.55      159.32     23.58 o
  -1  17   4       83.23      128.70     17.43 o
   0  17   4        9.57       23.86     17.47 o
   1  17   4       36.91       67.77     22.86 o
   2  17   4       53.47       82.48     20.28 o
   3  17   4       26.87       62.06     25.12 o
   4  17   4      109.06      177.32     31.37 o
   5  17   4        4.54       13.17     26.41 o
   6  17   4       39.18       32.65     28.79 o
   7  17   4        6.32      -29.27     29.27 o
  -7  18   4        5.78       16.21     25.05 o
  -6  18   4        1.33      -32.20     37.98 o
  -5  18   4        1.76       14.43     20.29 o
  -4  18   4       39.19       72.65     34.50 o
  -3  18   4      106.99       96.51     22.10 o
  -2  18   4       64.11       92.43     19.85 o
  -1  18   4       75.46       78.50     20.06 o
   0  18   4       50.46       32.09     19.83 o
   1  18   4      121.15      122.88     20.52 o
   2  18   4        3.56       -6.09     18.88 o
   3  18   4       24.01       12.71     23.47 o
   4  18   4      108.33      130.62     31.96 o
   5  18   4        1.04        2.23     22.09 o
   6  18   4       35.93       50.11     28.53 o
  -6  19   4        2.24       35.01     46.33 o
  -5  19   4        0.56       40.52     26.76 o
  -4  19   4       17.60       -1.60     23.69 o
  -3  19   4       13.58       43.08     27.64 o
  -2  19   4       17.03       34.02     20.74 o
  -1  19   4       50.63       50.20     17.86 o
   0  19   4      464.10      518.64     29.25 o
   1  19   4       57.83       54.79     20.33 o
   2  19   4        0.14        9.11     17.71 o
   3  19   4       17.99       54.78     33.95 o
   4  19   4       24.64       59.22     29.20 o
   5  19   4        0.00       10.49     23.51 o
   6  19   4        5.84       56.51     49.23 o
  -6  20   4       46.13      119.79     41.96 o
  -5  20   4      124.26       67.45     24.90 o
  -4  20   4      202.49      244.00     46.60 o
  -3  20   4       43.58       80.94     39.07 o
  -2  20   4      186.46      164.92     33.77 o
  -1  20   4      242.32      278.25     64.62 o
   0  20   4      117.86      123.76     37.13 o
   1  20   4      100.59      103.86     24.65 o
   2  20   4       40.22       14.71     26.44 o
   3  20   4      114.18       68.15     28.00 o
   4  20   4       92.48      133.40     34.47 o
   5  20   4        5.41       -2.98     35.57 o
  -4  21   4      211.58      227.38     35.33 o
  -3  21   4      103.17      176.88     40.81 o
  -2  21   4      550.58      550.65     60.98 o
  -1  21   4        1.61       80.92     30.91 o
   0  21   4      118.51       80.29     42.28 o
   1  21   4      105.05       28.75     39.22 o
   2  21   4       25.88       20.73     35.37 o
   3  21   4        1.38        4.27     44.77 o
   4  21   4       36.52       67.61     35.08 o
  -3  22   4        1.58       19.35     34.38 o
  -2  22   4        0.35       78.16     81.04 o
  -1  22   4       57.59       11.71     66.17 o
   0  22   4        9.72      -36.53     57.45 o
   1  22   4        7.16       35.51     39.91 o
   2  22   4        9.70       34.99     40.52 o
 -11   0   5       49.08       36.42     53.34 o
  -9   0   5      814.75      740.66     88.22 o
  -7   0   5      474.83      371.15     48.73 o
  -5   0   5      276.53      247.73     51.29 o
  -3   0   5      267.87      309.31     11.49 o
  -1   0   5     3558.02     3405.53     59.99 o
   1   0   5     4112.19     4093.22     68.62 o
   3   0   5     3484.74     3488.62    117.09 o
   5   0   5      340.51      336.34     34.11 o
   7   0   5     4014.49     3935.02    124.79 o
   9   0   5      144.42       82.00     34.10 o
  11   0   5       22.87      -38.47     55.40 o
 -12   1   5        0.10        1.23     33.48 o
 -11   1   5      434.16      521.25     98.74 o
 -10   1   5      206.99      216.19     45.94 o
  -9   1   5        2.26       19.10     19.61 o
  -8   1   5        6.92       -1.74     13.01 o
  -7   1   5       20.15       12.99      5.03 o
  -6   1   5       46.35       50.22      8.24 o
  -5   1   5       50.16       60.10     11.70 o
  -4   1   5        0.02        2.32      9.16 o
  -3   1   5       99.88      101.70      5.69 o
  -2   1   5      940.66     1026.34     16.84 o
  -1   1   5     1300.71     1148.65     18.01 o
   0   1   5      174.64      166.10      7.82 o
   1   1   5      992.09     1027.95     16.39 o
   2   1   5     2305.72     2337.19     31.80 o
   3   1   5      537.91      603.10     22.16 o
   4   1   5        2.61       -8.65     11.04 o
   5   1   5       19.86       37.00     14.26 o
   6   1   5       53.37       45.87     13.38 o
   7   1   5      138.91      110.66     15.88 o
   8   1   5      284.39      300.48     26.55 o
   9   1   5       16.33       17.30     18.33 o
  10   1   5      220.55      207.11     46.36 o
  11   1   5        6.07        4.84     53.34 o
 -12   2   5       30.81       47.85     46.45 o
 -11   2   5       89.54       46.30     40.42 o
 -10   2   5       92.62      134.53     47.70 o
  -9   2   5      522.31      514.85     36.54 o
  -8   2   5      457.12      483.31     42.64 o
  -7   2   5      282.47      279.40     35.91 o
  -6   2   5      142.51      155.70     22.80 o
  -5   2   5     1494.24     1722.64     62.57 o
  -4   2   5       88.86      127.49     17.34 o
  -3   2   5      341.46      281.40     12.55 o
  -2   2   5      535.55      515.71     12.35 o
  -1   2   5        1.42        5.57      5.64 o
   0   2   5      399.59      403.04     10.43 o
   1   2   5      178.93      163.60      6.24 o
   2   2   5     1865.70     1957.17     30.12 o
   3   2   5       63.16       58.64      8.16 o
   4   2   5      191.59      206.52     16.20 o
   5   2   5      433.69      447.73     20.45 o
   6   2   5      392.66      354.54     19.10 o
   7   2   5      204.46      190.04     19.04 o
   8   2   5       33.47       25.95     16.28 o
   9   2   5     1375.80     1258.66     55.89 o
  10   2   5        9.76       18.37     18.21 o
  11   2   5        7.22       41.11     40.58 o
 -12   3   5      154.21      183.62     82.07 o
 -11   3   5      254.71      191.55     47.92 o
 -10   3   5        3.29       17.41     33.94 o
  -9   3   5       91.62      114.60     26.79 o
  -8   3   5       78.08      108.16     20.61 o
  -7   3   5        6.89       -1.96     13.97 o
  -6   3   5      728.63      751.97     54.52 o
  -5   3   5      156.49      179.74     17.84 o
  -4   3   5     1648.68     1767.73     47.16 o
  -3   3   5       42.94       45.57      6.64 o
  -2   3   5      934.35      937.49     16.65 o
  -1   3   5      118.75      140.66      8.29 o
   0   3   5     2062.22     2069.78     28.17 o
   1   3   5      217.18      237.63      8.32 o
   2   3   5        0.55        5.07      5.41 o
   3   3   5      226.69      211.69     11.32 o
   4   3   5      830.52      861.12     29.97 o
   5   3   5      361.91      438.71     22.51 o
   6   3   5      466.31      464.91     28.07 o
   7   3   5      460.11      490.82     24.72 o
   8   3   5      417.14      381.37     30.13 o
   9   3   5       85.61      120.12     40.15 o
  10   3   5        3.97       25.79     24.06 o
 -11   4   5       39.84       67.23     47.45 o
 -10   4   5       27.15       19.08     33.79 o
  -9   4   5        0.00       20.86     21.47 o
  -8   4   5       85.23       56.13     22.11 o
  -7   4   5      228.87      173.27     17.45 o
  -6   4   5      241.98      244.30     28.39 o
  -5   4   5      993.89     1098.64     46.67 o
  -4   4   5     2507.78     2601.55     66.66 o
  -3   4   5        0.30       -2.03      5.65 o
  -2   4   5      159.36      173.21      8.10 o
  -1   4   5        0.18        5.63      5.98 o
   0   4   5      432.27      426.23     10.77 o
   1   4   5        0.95       -2.15      5.36 o
   2   4   5      807.24      801.37     31.76 o
   3   4   5        5.40       17.96      9.18 o
   4   4   5      267.09      253.62     18.38 o
   5   4   5      395.89      378.61     25.64 o
   6   4   5        5.18       14.67     11.88 o
   7   4   5      144.63      122.93     16.17 o
   8   4   5      236.44      238.68     30.87 o
   9   4   5       68.95      103.44     25.73 o
  10   4   5       40.44       72.02     26.26 o
 -11   5   5      162.64      246.97    168.75 o
 -10   5   5      472.02      584.00     44.79 o
  -9   5   5       18.01       16.09     21.76 o
  -8   5   5      576.11      572.09     54.54 o
  -7   5   5      178.88      209.38     22.29 o
  -6   5   5      109.77      108.01     17.62 o
  -5   5   5        3.08       28.57     11.48 o
  -4   5   5      550.23      553.79     17.94 o
  -3   5   5        0.33        0.74      7.25 o
  -2   5   5        9.91        7.22      8.26 o
  -1   5   5      209.48      218.94     11.48 o
   0   5   5     4238.46     4044.31     55.92 o
   1   5   5        0.19       -0.70      5.46 o
   2   5   5      179.93      182.54     11.56 o
   3   5   5      251.68      267.49     17.23 o
   4   5   5      235.89      290.52     19.83 o
   5   5   5       74.16       90.13     15.46 o
   6   5   5       21.92       36.36     12.14 o
   7   5   5       51.37       38.60     13.18 o
   8   5   5      366.30      410.00     41.76 o
   9   5   5      274.25      286.32     31.84 o
  10   5   5        1.51       31.10     28.82 o
 -11   6   5      105.95      166.80     83.93 o
 -10   6   5      437.02      466.50     40.11 o
  -9   6   5        1.47       -6.13     18.54 o
  -8   6   5      632.85      690.68     36.40 o
  -7   6   5        1.54       -7.60     16.78 o
  -6   6   5        3.07        5.35      7.46 o
  -5   6   5       32.01       30.71      6.42 o
  -4   6   5     2138.11     2242.24     49.72 o
  -3   6   5      281.34      292.56     12.82 o
  -2   6   5      163.54      177.52     11.99 o
  -1   6   5      660.17      646.28     17.86 o
   0   6   5        2.68       12.46      8.50 o
   1   6   5      637.49      603.99     14.75 o
   2   6   5        2.30        6.51      6.73 o
   3   6   5     1255.08     1323.50     32.25 o
   4   6   5      122.37      124.99     12.88 o
   5   6   5      191.52      179.01     21.35 o
   6   6   5      492.86      516.20     32.08 o
   7   6   5      131.04      168.77     24.98 o
   8   6   5       10.83       24.28     28.25 o
   9   6   5        0.13       19.06     24.13 o
  10   6   5        4.18       -6.62     21.02 o
 -11   7   5       72.04       98.04     32.79 o
 -10   7   5       85.73       88.74     30.68 o
  -9   7   5        2.54       27.67     24.94 o
  -8   7   5      447.74      477.11     59.52 o
  -7   7   5       29.26       15.11      8.70 o
  -6   7   5     1946.72     2019.93     49.51 o
  -5   7   5      747.67      777.56     35.86 o
  -4   7   5       49.96       65.57      8.96 o
  -3   7   5        6.15       -0.05      7.02 o
  -2   7   5      237.71      222.20     17.99 o
  -1   7   5      299.58      344.27     13.31 o
   0   7   5      816.00      893.68     18.27 o
   1   7   5      206.62      250.32     10.40 o
   2   7   5      781.28      768.64     20.72 o
   3   7   5      266.60      244.85     13.45 o
   4   7   5       21.07       32.15     10.33 o
   5   7   5       71.68       89.03     17.94 o
   6   7   5        3.42        4.40     16.04 o
   7   7   5        3.75       12.21     19.23 o
   8   7   5      288.27      294.45     31.13 o
   9   7   5       46.99       36.61     25.82 o
  10   7   5      134.66       91.44     31.34 o
 -11   8   5      131.85      133.82     39.93 o
 -10   8   5       49.73       54.76     26.21 o
  -9   8   5       39.28       68.64     23.29 o
  -8   8   5       27.39       31.87     20.64 o
  -7   8   5      220.22      210.10     14.78 o
  -6   8   5      275.26      293.20     19.68 o
  -5   8   5      773.76      797.91     32.70 o
  -4   8   5      356.12      421.85     16.19 o
  -3   8   5      291.78      336.10     23.07 o
  -2   8   5      119.22      155.90     16.09 o
  -1   8   5      133.34      150.46     18.70 o
   0   8   5       69.06       71.04      6.19 o
   1   8   5     1789.68     1870.71     39.72 o
   2   8   5       72.93       82.00     11.75 o
   3   8   5      170.11      188.93     19.78 o
   4   8   5        0.08       -6.90      9.82 o
   5   8   5     1414.67     1384.52     95.84 o
   6   8   5      501.67      471.41     26.55 o
   7   8   5      428.30      435.69     32.69 o
   8   8   5       96.60      111.93     24.88 o
   9   8   5       86.31       72.05     25.73 o
  10   8   5        8.05       28.44     23.69 o
 -11   9   5        0.01        9.84     25.94 o
 -10   9   5        2.46       24.92     21.14 o
  -9   9   5        4.13      -10.18     22.20 o
  -8   9   5      198.43      175.10     28.19 o
  -7   9   5      410.83      392.03     26.30 o
  -6   9   5      671.22      645.21     27.80 o
  -5   9   5       45.42       48.32     10.10 o
  -4   9   5       68.64       71.80     11.10 o
  -3   9   5       50.62       56.94      8.22 o
  -2   9   5      400.23      439.16     16.03 o
  -1   9   5     2675.90     2678.07     61.01 o
   0   9   5      212.13      240.72     13.07 o
   1   9   5     1238.01     1257.69     36.06 o
   2   9   5       33.44       27.50      6.48 o
   3   9   5      134.05      147.00     13.47 o
   4   9   5       49.49       56.48     10.40 o
   5   9   5      403.27      405.19     44.25 o
   6   9   5       28.94       36.25     20.09 o
   7   9   5       42.71        5.60     16.68 o
   8   9   5      196.37      243.86     28.86 o
   9   9   5       46.24       51.17     23.38 o
  10   9   5       31.26       92.53     34.41 o
 -10  10   5       44.59       49.09     27.17 o
  -9  10   5       23.19      -23.01     23.01 o
  -8  10   5       15.22       47.98     21.36 o
  -7  10   5      130.93      151.04     15.13 o
  -6  10   5      191.47      226.87     16.60 o
  -5  10   5        2.74        8.45     11.58 o
  -4  10   5       30.26       24.52     10.68 o
  -3  10   5        5.74       -2.85     11.56 o
  -2  10   5      169.37      208.49     13.57 o
  -1  10   5     1746.49     1917.78     46.69 o
   0  10   5       78.66       82.46     11.81 o
   1  10   5      199.45      177.49     14.62 o
   2  10   5       67.43       95.18     14.76 o
   3  10   5        5.58       11.01     13.70 o
   4  10   5      321.60      287.98     47.20 o
   5  10   5       58.27       48.21     18.02 o
   6  10   5       13.04       -0.10     12.74 o
   7  10   5       60.60       89.87     20.59 o
   8  10   5      189.96      189.30     30.27 o
   9  10   5      238.33      284.16     71.81 o
 -10  11   5      232.09      245.11     60.26 o
  -9  11   5       12.30       -9.03     22.33 o
  -8  11   5       39.29       29.95     20.43 o
  -7  11   5       81.09       54.20     15.22 o
  -6  11   5       84.30       80.96     12.43 o
  -5  11   5      246.36      233.64     21.79 o
  -4  11   5      198.60      220.48     17.78 o
  -3  11   5      102.63      103.89     16.90 o
  -2  11   5       28.39       14.06      9.53 o
  -1  11   5       31.32       38.14      7.03 o
   0  11   5      751.20      730.44     22.04 o
   1  11   5       91.76       81.25     11.20 o
   2  11   5      357.17      403.21     32.80 o
   3  11   5      207.39      202.32     27.38 o
   4  11   5        0.34       11.25      7.72 o
   5  11   5      128.00      173.80     30.21 o
   6  11   5       92.68       69.17     31.91 o
   7  11   5       29.02       -7.73     26.21 o
   8  11   5        9.98       28.06     28.95 o
   9  11   5       89.32      147.59     38.20 o
 -10  12   5        4.26       22.70     21.73 o
  -9  12   5      119.86       91.13     27.97 o
  -8  12   5       46.71       57.57     23.30 o
  -7  12   5      318.86      277.76     24.39 o
  -6  12   5        1.07        6.23     10.73 o
  -5  12   5      572.64      543.13     21.68 o
  -4  12   5        2.48       -1.46     17.14 o
  -3  12   5        0.74       -1.16      6.69 o
  -2  12   5      194.46      227.28     21.86 o
  -1  12   5      130.73      130.41     20.33 o
   0  12   5       30.30       15.72     17.87 o
   1  12   5       14.87       18.99      8.83 o
   2  12   5      127.02      144.80     19.40 o
   3  12   5       10.21       13.65      6.03 o
   4  12   5        3.46       15.64     47.96 o
   5  12   5       38.65       21.22     25.84 o
   6  12   5       31.28       19.36     26.72 o
   7  12   5      373.56      463.33     46.43 o
   8  12   5       57.22       62.81     32.12 o
   9  12   5       74.08      108.35     36.22 o
 -10  13   5        4.86       24.13     17.39 o
  -9  13   5       14.79       87.22     33.91 o
  -8  13   5       52.39       51.26     27.85 o
  -7  13   5        0.09      -23.16     24.68 o
  -6  13   5       63.03       71.59     14.11 o
  -5  13   5      209.34      206.07     18.50 o
  -4  13   5      820.78      756.93     36.28 o
  -3  13   5       10.47       16.34      8.05 o
  -2  13   5       22.87       14.10     10.58 o
  -1  13   5        2.75        4.34      5.93 o
   0  13   5      463.93      562.44     30.10 o
   1  13   5       24.60        6.86      9.17 o
   2  13   5       79.70       86.09     18.67 o
   3  13   5       23.58       21.30     12.58 o
   4  13   5      610.96      628.82     66.68 o
   5  13   5        1.42      -25.20     26.29 o
   6  13   5      300.76      325.23     39.49 o
   7  13   5       26.69       49.98     30.29 o
   8  13   5       94.19       81.85     51.29 o
  -9  14   5        3.51       87.71     64.56 o
  -8  14   5        4.86       43.20     51.31 o
  -7  14   5       15.49       27.11     21.37 o
  -6  14   5       19.77       26.05     16.89 o
  -5  14   5      812.46      847.10     34.21 o
  -4  14   5      700.05      710.34     49.97 o
  -3  14   5      117.90      146.93     23.44 o
  -2  14   5       96.64      148.92     19.85 o
  -1  14   5        1.21      -10.36     14.45 o
   0  14   5      155.77      177.00     20.05 o
   1  14   5      209.94      208.33     16.39 o
   2  14   5      435.89      501.01     29.62 o
   3  14   5      495.66      467.22     34.28 o
   4  14   5      464.99      459.94     41.86 o
   5  14   5       50.82       65.40     30.47 o
   6  14   5       15.85       15.80     28.18 o
   7  14   5      186.89      191.94     49.24 o
   8  14   5       95.40       62.26     32.91 o
  -9  15   5        9.01      -19.45     32.27 o
  -8  15   5       22.25       -2.81     24.32 o
  -7  15   5       89.38       60.57     28.87 o
  -6  15   5      267.33      278.34     22.54 o
  -5  15   5       30.98       34.54     19.25 o
  -4  15   5        4.00       -6.16     14.39 o
  -3  15   5       22.44       16.37     13.78 o
  -2  15   5      150.58      160.88     22.39 o
  -1  15   5        7.75        1.71     16.85 o
   0  15   5      610.52      599.20     32.08 o
   1  15   5      128.76      143.60     22.20 o
   2  15   5       51.15       77.78     21.43 o
   3  15   5      363.06      388.54     30.42 o
   4  15   5      109.58      121.75     31.52 o
   5  15   5       10.60       64.42     44.62 o
   6  15   5       65.06       69.15     41.03 o
   7  15   5       15.13      -25.13     28.75 o
   8  15   5       32.66       23.71     30.92 o
  -8  16   5      274.68      244.94     36.65 o
  -7  16   5       33.96       45.41     27.01 o
  -6  16   5       19.12       15.60     21.45 o
  -5  16   5      250.92      245.60     30.97 o
  -4  16   5      182.04      175.17     17.99 o
  -3  16   5       62.54       30.77     18.68 o
  -2  16   5      146.88      189.47     28.90 o
  -1  16   5       50.01       35.94     17.15 o
   0  16   5      176.88      201.50     24.06 o
   1  16   5      926.25      872.94     50.64 o
   2  16   5      332.10      353.29     28.34 o
   3  16   5      309.49      328.90     27.46 o
   4  16   5       92.12       44.90     50.01 o
   5  16   5      198.44      211.04     36.26 o
   6  16   5      153.50      119.26     34.82 o
   7  16   5        7.04       35.07     30.88 o
  -8  17   5        2.41        2.01     23.11 o
  -7  17   5       43.16       61.84     27.84 o
  -6  17   5        0.56       19.17     18.95 o
  -5  17   5        1.04        6.64     15.10 o
  -4  17   5     1212.87     1078.38     40.12 o
  -3  17   5       24.97       38.27     19.89 o
  -2  17   5      143.63      139.97     21.72 o
  -1  17   5       62.57       62.15     18.76 o
   0  17   5        0.23       -6.23     15.31 o
   1  17   5       99.80       90.95     21.41 o
   2  17   5       32.26       28.73     18.63 o
   3  17   5      197.02      166.55     24.04 o
   4  17   5       81.71       78.92     31.33 o
   5  17   5       70.71       45.88     30.21 o
   6  17   5       39.90       36.92     30.27 o
   7  17   5        0.00       35.38     45.65 o
  -7  18   5       29.86       17.58     61.26 o
  -6  18   5      169.86      129.97     58.92 o
  -5  18   5      184.14      182.08     26.88 o
  -4  18   5       52.88       48.30     22.22 o
  -3  18   5       94.68       86.67     22.05 o
  -2  18   5      164.73      163.10     22.65 o
  -1  18   5      263.46      278.22     34.17 o
   0  18   5       12.73       -4.52     16.30 o
   1  18   5       27.22       21.31     18.42 o
   2  18   5       33.14       16.48     20.43 o
   3  18   5      330.22      371.36     37.16 o
   4  18   5       16.13       46.50     27.00 o
   5  18   5        3.62        9.79     22.70 o
   6  18   5        7.53       -1.80     26.48 o
  -6  19   5       81.14       42.37     37.55 o
  -5  19   5       96.09       75.56     27.31 o
  -4  19   5      387.65      361.23     37.49 o
  -3  19   5       34.53       45.29     18.14 o
  -2  19   5       86.92      134.63     21.15 o
  -1  19   5      244.39      252.56     30.74 o
   0  19   5       70.43      120.92     24.30 o
   1  19   5      321.05      255.49     27.82 o
   2  19   5       28.38       51.76     18.52 o
   3  19   5        4.10       22.41     69.80 o
   4  19   5        1.79        6.92     36.69 o
   5  19   5        0.91       27.46     84.45 o
  -5  20   5        7.83       -4.89     26.80 o
  -4  20   5       53.44       27.08     28.20 o
  -3  20   5        1.98       47.97     35.91 o
  -2  20   5       19.18       23.78     19.04 o
  -1  20   5       62.07       74.00     22.06 o
   0  20   5        1.13       15.50     17.01 o
   1  20   5      544.47      536.23     52.19 o
   2  20   5        3.78       16.40     27.34 o
   3  20   5       74.25       77.30     27.82 o
   4  20   5       14.50       29.62     46.76 o
  -4  21   5        7.03       24.09     26.00 o
  -3  21   5       32.56       41.45     27.85 o
  -2  21   5       27.35       55.23     40.05 o
  -1  21   5       69.00       40.17     35.57 o
   0  21   5      600.27      654.73    103.61 o
   1  21   5        6.72       15.24     22.63 o
   2  21   5      236.28      301.14     39.22 o
   3  21   5        2.01      -23.83     58.21 o
  -2  22   5        6.07      138.92     76.63 o
  -1  22   5        0.25       -8.56     37.16 o
   0  22   5        9.91      -23.12     39.77 o
   1  22   5        5.23      -39.26     41.53 o
 -12   0   6      310.83      292.37     75.91 o
 -10   0   6       69.12       31.29     53.34 o
  -8   0   6      662.22      479.42    151.06 o
  -6   0   6      713.29      707.84     74.89 o
  -4   0   6     5268.29     5372.32    183.30 o
  -2   0   6      217.98      182.53     11.50 o
   0   0   6      320.91      324.54     12.89 o
   2   0   6      488.52      447.90     17.61 o
   4   0   6     3687.39     3699.67    128.03 o
   6   0   6       11.84       15.02     18.10 o
   8   0   6        5.37      -23.58     23.58 o
  10   0   6       30.16       32.83     52.83 o
 -12   1   6        6.02       96.69     42.07 o
 -11   1   6       29.62       65.36     53.60 o
 -10   1   6       61.77       79.71     40.21 o
  -9   1   6        2.90      -27.29     33.95 o
  -8   1   6       69.14       88.96     25.92 o
  -7   1   6        5.42       -1.16      6.13 o
  -6   1   6      126.55      142.90     11.09 o
  -5   1   6       18.53       16.93      8.77 o
  -4   1   6      108.10      131.83     12.05 o
  -3   1   6      694.17      661.40     13.69 o
  -2   1   6      376.43      414.19     10.05 o
  -1   1   6     4575.96     4658.98     60.67 o
   0   1   6     1779.83     1673.68     22.66 o
   1   1   6      282.68      311.24     10.77 o
   2   1   6       99.05      122.01      8.52 o
   3   1   6      426.43      456.86     27.02 o
   4   1   6      309.16      349.04     25.24 o
   5   1   6        0.82        2.65     10.94 o
   6   1   6      130.94      146.28     19.11 o
   7   1   6      710.47      677.94     29.27 o
   8   1   6      121.90       98.12     21.24 o
   9   1   6       54.89       56.81     23.90 o
  10   1   6       93.78       97.60     30.29 o
 -12   2   6      212.20      207.35     51.55 o
 -11   2   6       98.13       34.11     39.27 o
 -10   2   6      600.46      741.04    105.41 o
  -9   2   6      178.05      213.16     41.03 o
  -8   2   6       32.42       40.33     17.94 o
  -7   2   6        0.01        6.15      7.51 o
  -6   2   6       45.61       59.18      9.64 o
  -5   2   6      152.48      171.11     19.47 o
  -4   2   6      571.76      639.86     31.77 o
  -3   2   6      909.95      934.06     20.02 o
  -2   2   6       13.12       13.56      5.58 o
  -1   2   6     7491.68     7676.20    102.87 o
   0   2   6       11.59       12.09      5.53 o
   1   2   6        1.33       12.62      5.61 o
   2   2   6      400.70      420.43     14.19 o
   3   2   6      360.58      386.02     13.98 o
   4   2   6      408.87      392.98     28.65 o
   5   2   6      461.78      459.03     22.31 o
   6   2   6      229.23      269.18     20.49 o
   7   2   6       15.15       18.08     16.20 o
   8   2   6      236.54      315.92     29.39 o
   9   2   6      227.94      188.53     29.42 o
  10   2   6        2.36       11.04     20.00 o
 -11   3   6      107.16      165.84     92.84 o
 -10   3   6      110.81       89.66     32.54 o
  -9   3   6        8.83       46.93     37.58 o
  -8   3   6      138.32      149.07     28.46 o
  -7   3   6       44.34       53.79     10.34 o
  -6   3   6      813.21      867.36     40.86 o
  -5   3   6       27.22       46.40     16.80 o
  -4   3   6      498.85      508.30     20.77 o
  -3   3   6       60.14       62.67      6.04 o
  -2   3   6      433.88      397.65     11.30 o
  -1   3   6      397.68      422.54     12.14 o
   0   3   6      160.28      150.70      7.46 o
   1   3   6     4274.17     4146.58     65.34 o
   2   3   6        6.18        8.38      6.47 o
   3   3   6      202.18      236.76      9.92 o
   4   3   6        0.27       -2.75      5.59 o
   5   3   6      451.46      486.56     28.08 o
   6   3   6      141.89      150.50     15.36 o
   7   3   6       51.24       62.30     16.94 o
   8   3   6       87.34       52.35     23.27 o
   9   3   6        5.33      -12.27     27.69 o
  10   3   6       43.33      -10.13     25.09 o
 -11   4   6      112.80      106.91     43.15 o
 -10   4   6       66.58       60.51     48.73 o
  -9   4   6       96.12      117.89     33.95 o
  -8   4   6      211.46      250.24     42.78 o
  -7   4   6      347.88      365.83     31.51 o
  -6   4   6      142.68      145.21     22.09 o
  -5   4   6       26.61       26.85     15.67 o
  -4   4   6        3.09        1.38     11.28 o
  -3   4   6      244.48      304.85     11.46 o
  -2   4   6      304.41      273.77     10.68 o
  -1   4   6      157.82      136.73      9.10 o
   0   4   6      410.35      427.66     11.59 o
   1   4   6     3209.69     3392.18     58.93 o
   2   4   6     1454.79     1474.09     38.05 o
   3   4   6      158.55      163.26     19.28 o
   4   4   6     1324.89     1279.74     39.89 o
   5   4   6      504.33      485.31     19.00 o
   6   4   6       25.38       30.15      9.44 o
   7   4   6     1262.71     1270.79     53.21 o
   8   4   6        1.98       -1.22     24.84 o
   9   4   6       19.45       -7.32     21.65 o
  10   4   6      542.10      516.44     48.71 o
 -11   5   6       30.56       63.59     68.73 o
 -10   5   6      108.73       82.46     39.92 o
  -9   5   6       59.76       47.22     24.56 o
  -8   5   6      215.74      268.17     29.67 o
  -7   5   6      995.02     1015.96     46.41 o
  -6   5   6      114.09      119.69     22.49 o
  -5   5   6      110.82       98.66     13.74 o
  -4   5   6      112.20      109.68     11.93 o
  -3   5   6      663.73      619.66     16.28 o
  -2   5   6      413.66      437.80     18.47 o
  -1   5   6       46.35       45.24      7.93 o
   0   5   6      213.40      205.22     11.67 o
   1   5   6      549.82      570.00     15.88 o
   2   5   6      102.38      128.70      9.31 o
   3   5   6       47.37       31.10     10.89 o
   4   5   6       43.94       38.22     17.34 o
   5   5   6       11.68        9.23     18.20 o
   6   5   6        4.90        2.07     16.24 o
   7   5   6      151.73      113.51     24.08 o
   8   5   6      134.57      106.91     25.47 o
   9   5   6      126.98      109.64     27.44 o
  10   5   6      119.27       93.48     30.17 o
 -11   6   6       40.85       -6.72     34.95 o
 -10   6   6        4.99       14.20     32.80 o
  -9   6   6      311.11      310.89     34.11 o
  -8   6   6       38.24       25.80     24.78 o
  -7   6   6       33.04       34.10     19.58 o
  -6   6   6       81.13      110.16     20.26 o
  -5   6   6      187.67      233.24     19.79 o
  -4   6   6        0.05        0.84      5.00 o
  -3   6   6      476.28      519.01     16.20 o
  -2   6   6      603.16      623.37     22.39 o
  -1   6   6     4573.31     4691.98     81.61 o
   0   6   6     2700.56     2703.24     50.61 o
   1   6   6       12.48       21.00      6.52 o
   2   6   6       36.03       33.36     10.01 o
   3   6   6       10.15       15.58      9.36 o
   4   6   6      712.65      651.42     49.38 o
   5   6   6        0.26        9.00     15.48 o
   6   6   6     1483.80     1478.85     56.19 o
   7   6   6        4.55       31.12     22.79 o
   8   6   6      135.97      137.72     23.15 o
   9   6   6       71.02       56.50     24.50 o
  10   6   6      146.19      112.70     30.65 o
 -11   7   6      303.68      384.58     54.89 o
 -10   7   6       23.17       31.75     35.23 o
  -9   7   6        7.09       -3.29     20.42 o
  -8   7   6        5.33       60.18     23.39 o
  -7   7   6       82.30      127.87     24.49 o
  -6   7   6      314.23      356.17     27.90 o
  -5   7   6      272.76      324.00     20.14 o
  -4   7   6       40.45       41.40     10.78 o
  -3   7   6      772.95      861.37     22.29 o
  -2   7   6       48.03       40.16      8.15 o
  -1   7   6       89.93       88.03      7.47 o
   0   7   6     2034.79     1949.22     40.85 o
   1   7   6      505.69      480.12     21.49 o
   2   7   6        2.90       14.60      7.79 o
   3   7   6       78.89       79.98     10.24 o
   4   7   6        4.37        6.35     11.63 o
   5   7   6      123.94      155.55     21.43 o
   6   7   6      188.98      209.48     35.98 o
   7   7   6       22.87       39.99     21.14 o
   8   7   6      330.65      294.36     32.56 o
   9   7   6      141.64      140.36     39.53 o
  10   7   6        0.45        9.57     25.80 o
 -11   8   6        3.56      103.01     40.59 o
 -10   8   6       18.99       32.99     88.74 o
  -9   8   6       69.21       24.24     24.06 o
  -8   8   6        1.72      -15.54     17.06 o
  -7   8   6       81.51       54.65     25.21 o
  -6   8   6       40.31       43.88     15.32 o
  -5   8   6        0.30       -2.49      8.02 o
  -4   8   6     1090.44     1158.82     29.22 o
  -3   8   6      229.56      236.41     14.52 o
  -2   8   6      559.41      484.33     14.81 o
  -1   8   6       16.79       13.51      7.32 o
   0   8   6      445.88      418.37     13.92 o
   1   8   6      228.43      236.31      9.88 o
   2   8   6      304.97      364.55     22.74 o
   3   8   6      146.94      194.26     11.71 o
   4   8   6      714.35      692.18     61.37 o
   5   8   6       30.45       50.15     17.98 o
   6   8   6      108.01      127.47     25.99 o
   7   8   6       90.93       88.22     26.68 o
   8   8   6        0.00        1.78     18.72 o
   9   8   6       53.28       51.24     24.18 o
 -11   9   6       12.92      105.69     50.33 o
 -10   9   6      122.25      138.79     35.71 o
  -9   9   6       62.55       59.28     17.27 o
  -8   9   6      286.89      281.98     29.14 o
  -7   9   6      445.94      452.98     27.64 o
  -6   9   6       52.16       36.78     12.75 o
  -5   9   6       43.07       59.22     11.28 o
  -4   9   6      627.98      559.54     20.49 o
  -3   9   6       39.97       39.53      8.64 o
  -2   9   6      125.41      114.32     12.34 o
  -1   9   6      116.99      115.50     11.62 o
   0   9   6      923.15      823.10     20.52 o
   1   9   6       83.02       94.74     12.47 o
   2   9   6       60.34       62.18      8.05 o
   3   9   6      617.94      567.94     25.14 o
   4   9   6      839.58      749.50     47.09 o
   5   9   6       68.90       79.83     16.55 o
   6   9   6      438.79      412.82     28.92 o
   7   9   6       71.70       89.47     21.62 o
   8   9   6       76.51      122.09     25.00 o
   9   9   6       17.72       32.81     30.89 o
 -10  10   6       54.07       85.54     52.56 o
  -9  10   6        4.65        6.01     18.79 o
  -8  10   6       25.93        7.28     17.38 o
  -7  10   6       20.29       18.77     18.80 o
  -6  10   6       74.39       83.14      9.77 o
  -5  10   6        0.64       13.46     12.58 o
  -4  10   6      486.43      484.25     25.28 o
  -3  10   6        1.01       -5.47     13.68 o
  -2  10   6       94.10      112.55     11.80 o
  -1  10   6        0.21       -4.57     11.34 o
   0  10   6       99.49      104.96     10.68 o
   1  10   6        5.61        5.42      9.21 o
   2  10   6       10.11       18.82      8.53 o
   3  10   6      217.73      238.20     25.89 o
   4  10   6      216.04      237.86     17.25 o
   5  10   6      112.50      155.19     21.59 o
   6  10   6      320.17      344.39     29.46 o
   7  10   6       51.15       50.49     17.28 o
   8  10   6        5.45       73.31     31.11 o
   9  10   6        0.48       26.57     55.65 o
 -10  11   6       77.90       37.64     38.42 o
  -9  11   6       74.96       76.11     24.02 o
  -8  11   6       85.12       85.64     23.31 o
  -7  11   6       40.36       50.23     19.04 o
  -6  11   6      966.68      915.43     38.96 o
  -5  11   6       47.67       36.09     10.37 o
  -4  11   6      532.44      505.46     28.45 o
  -3  11   6       22.67       20.81     10.91 o
  -2  11   6      147.56      160.20     17.97 o
  -1  11   6      714.16      664.41     31.99 o
   0  11   6      934.08     1010.89     56.93 o
   1  11   6      527.58      481.93     22.23 o
   2  11   6       20.12       30.58     10.53 o
   3  11   6      146.08      156.11     19.85 o
   4  11   6       22.09       25.75     27.19 o
   5  11   6      360.91      372.05     40.38 o
   6  11   6      121.25      103.14     24.84 o
   7  11   6     1330.00     1517.97     78.14 o
   8  11   6       88.72       45.69     33.37 o
   9  11   6       17.57        6.74     35.65 o
 -10  12   6      422.74      360.36     74.55 o
  -9  12   6        3.68      -22.26     22.26 o
  -8  12   6       21.25        0.83     20.99 o
  -7  12   6        3.24       -0.91     17.82 o
  -6  12   6       25.09       24.43     14.34 o
  -5  12   6        5.29        2.99     11.45 o
  -4  12   6       20.06       37.37     17.28 o
  -3  12   6       24.64       25.14     12.09 o
  -2  12   6      604.74      635.17     23.14 o
  -1  12   6      449.50      505.06     37.97 o
   0  12   6      176.18      248.07     25.06 o
   1  12   6      646.11      600.44     31.67 o
   2  12   6       76.34       64.23      9.82 o
   3  12   6       58.64       70.56     18.62 o
   4  12   6      351.15      343.41     38.41 o
   5  12   6      726.79      671.09     41.74 o
   6  12   6        9.98      -15.47     28.23 o
   7  12   6       25.85       20.52     29.58 o
   8  12   6        3.74        1.06     27.02 o
  -9  13   6       42.86        2.31     24.95 o
  -8  13   6       25.10       17.69     27.27 o
  -7  13   6       42.72       79.59     32.16 o
  -6  13   6       79.64       67.07     17.22 o
  -5  13   6      550.87      577.31     48.64 o
  -4  13   6      318.80      336.76     36.65 o
  -3  13   6       12.80       24.70     14.32 o
  -2  13   6       91.46       63.20     13.23 o
  -1  13   6        6.62        3.53     15.92 o
   0  13   6       27.45       57.92     19.94 o
   1  13   6      891.69      787.92     49.12 o
   2  13   6       63.05       63.99     17.90 o
   3  13   6     1283.79     1237.86     52.26 o
   4  13   6       79.89       83.03     23.30 o
   5  13   6      184.15      258.19     36.80 o
   6  13   6        1.41       14.06     27.30 o
   7  13   6       27.78       13.60     58.47 o
   8  13   6       17.80       53.49     45.39 o
  -9  14   6        4.56       19.09     27.48 o
  -8  14   6      457.92      487.35     41.83 o
  -7  14   6       60.56       58.11     30.87 o
  -6  14   6       61.73       73.07     17.72 o
  -5  14   6        8.34        9.70     15.00 o
  -4  14   6       35.84       33.16     18.69 o
  -3  14   6       29.47       14.52     16.19 o
  -2  14   6      202.43      217.46     20.72 o
  -1  14   6      604.91      571.94     31.09 o
   0  14   6      286.79      279.80     24.45 o
   1  14   6       44.73       43.31     19.16 o
   2  14   6      573.74      532.53     29.66 o
   3  14   6      827.59      822.21     37.05 o
   4  14   6       69.57      103.76     36.42 o
   5  14   6       82.40       52.61     38.21 o
   6  14   6       32.88       46.70     30.04 o
   7  14   6       51.16       50.49     32.86 o
   8  14   6        0.29       24.97     31.25 o
  -9  15   6       31.09       52.71     34.06 o
  -8  15   6        8.72       -4.13     24.41 o
  -7  15   6        0.11       11.33     24.88 o
  -6  15   6       90.31       68.35     18.84 o
  -5  15   6       79.79       67.92     19.92 o
  -4  15   6       69.83       54.02     19.50 o
  -3  15   6      381.03      419.26     27.75 o
  -2  15   6       92.11      117.31     24.23 o
  -1  15   6       17.79        7.23     20.97 o
   0  15   6       81.20       89.31     22.73 o
   1  15   6      604.72      561.17     36.26 o
   2  15   6        7.96       34.38     21.43 o
   3  15   6       18.94       -8.05     19.05 o
   4  15   6       32.25       88.41     29.49 o
   5  15   6      561.50      652.07     83.61 o
   6  15   6        3.72       21.99     30.21 o
   7  15   6      264.75      247.52     51.55 o
  -8  16   6       50.28       38.49     28.92 o
  -7  16   6       28.81       41.56     24.21 o
  -6  16   6       88.53      105.97     41.39 o
  -5  16   6       16.67       21.71     16.25 o
  -4  16   6        0.08        1.95     15.45 o
  -3  16   6      129.75      125.44     27.37 o
  -2  16   6      248.68      302.50     24.90 o
  -1  16   6      781.41      788.35     37.33 o
   0  16   6       84.84      141.53     23.08 o
   1  16   6      728.27      679.81     34.23 o
   2  16   6        0.02        9.40     19.35 o
   3  16   6       71.43       66.32     23.18 o
   4  16   6        1.27       34.26     27.38 o
   5  16   6       53.56       55.40     33.01 o
   6  16   6      373.40      371.19     58.73 o
   7  16   6      151.28      119.40     36.44 o
  -7  17   6       95.69      112.39     41.25 o
  -6  17   6        2.62       27.93     29.10 o
  -5  17   6       46.16       53.85     20.03 o
  -4  17   6       34.09       -4.46     19.63 o
  -3  17   6      292.89      278.31     29.11 o
  -2  17   6        0.02       -6.86     16.54 o
  -1  17   6        0.54        6.94     18.77 o
   0  17   6      150.04      205.93     24.81 o
   1  17   6      363.61      352.15     28.96 o
   2  17   6        1.75      -21.85     21.85 o
   3  17   6       82.48       43.55     21.81 o
   4  17   6       44.49       62.43     30.15 o
   5  17   6       22.02       14.42     29.75 o
   6  17   6      124.15      190.10     64.88 o
  -7  18   6       62.52       26.53     50.86 o
  -6  18   6        5.10       61.70     28.60 o
  -5  18   6       41.88       35.82     18.29 o
  -4  18   6      526.12      538.04     32.39 o
  -3  18   6      121.99      109.61     21.61 o
  -2  18   6      243.50      273.99     26.21 o
  -1  18   6       10.48       17.36     17.63 o
   0  18   6       28.08       17.03     17.95 o
   1  18   6      137.11      114.53     20.38 o
   2  18   6      295.43      378.87     30.15 o
   3  18   6       77.86       45.17     21.05 o
   4  18   6        2.66       15.14     20.40 o
   5  18   6       19.99       46.18     24.37 o
  -6  19   6      175.87      161.69     38.42 o
  -5  19   6        7.81       16.55     22.32 o
  -4  19   6       71.10       46.09     22.81 o
  -3  19   6       85.74       80.75     21.69 o
  -2  19   6      115.35      135.76     23.36 o
  -1  19   6       16.41       27.01     24.65 o
   0  19   6       15.28       21.62     17.73 o
   1  19   6       93.94       85.32     22.58 o
   2  19   6       46.04       55.21     23.39 o
   3  19   6        9.21       39.51     23.34 o
   4  19   6       85.25       93.36     45.82 o
   5  19   6       67.22       38.19     29.49 o
  -5  20   6        0.04       50.32     38.80 o
  -4  20   6        8.15       -2.41     24.66 o
  -3  20   6        2.84       -7.60     39.09 o
  -2  20   6      212.72      259.42     29.20 o
  -1  20   6       49.69       49.35     22.02 o
   0  20   6        2.05       14.52     20.07 o
   1  20   6       45.59       18.01     19.97 o
   2  20   6       24.60       -1.78     23.10 o
   3  20   6        3.65       58.18     28.37 o
   4  20   6        0.66       64.04     29.97 o
  -4  21   6       42.56       90.51     64.78 o
  -3  21   6       24.42       18.16     29.26 o
  -2  21   6       34.79       70.77     32.95 o
  -1  21   6       12.11       69.28     31.07 o
   0  21   6      344.77      281.83     39.42 o
   1  21   6       10.05       37.52     29.26 o
   2  21   6       40.45       23.24     32.85 o
  -1  22   6      103.76       73.16     74.37 o
 -11   0   7       25.41      -22.57     53.34 o
  -9   0   7        1.98       -1.54     43.09 o
  -7   0   7      556.92      563.70     74.89 o
  -5   0   7      754.48      818.27     54.56 o
  -3   0   7     2482.64     2692.48     60.38 o
  -1   0   7      271.05      263.93     12.76 o
   1   0   7    15704.70    17643.74    464.16 o
   3   0   7       81.25       89.41     11.04 o
   5   0   7      115.09      105.22     27.02 o
   7   0   7      625.68      635.14     35.31 o
   9   0   7      465.77      506.26     73.86 o
 -11   1   7       30.04       92.72     40.98 o
 -10   1   7        1.69        6.01     33.15 o
  -9   1   7        0.79        9.49     32.98 o
  -8   1   7      313.80      339.49     48.70 o
  -7   1   7      412.49      397.96     49.06 o
  -6   1   7      907.84      809.51     43.83 o
  -5   1   7      346.48      384.84     28.73 o
  -4   1   7     2861.51     2851.41     55.18 o
  -3   1   7      606.34      646.96     20.78 o
  -2   1   7      173.53      200.84      9.50 o
  -1   1   7      304.40      298.92      9.65 o
   0   1   7      200.46      246.17      9.08 o
   1   1   7       94.75      100.52      9.52 o
   2   1   7     1049.45     1052.65     23.20 o
   3   1   7      185.02      211.47     11.60 o
   4   1   7      565.42      553.76     25.15 o
   5   1   7      396.89      403.53     20.24 o
   6   1   7      424.00      431.81     28.31 o
   7   1   7        3.67       13.85     16.40 o
   8   1   7      607.10      637.44     38.22 o
   9   1   7       11.82       35.65     26.14 o
  10   1   7       26.83       50.81     36.42 o
 -11   2   7       77.26      113.36     46.00 o
 -10   2   7       54.84       72.65     39.54 o
  -9   2   7      463.15      442.98     53.91 o
  -8   2   7       87.71       66.70     22.13 o
  -7   2   7       46.15       75.80     21.69 o
  -6   2   7       48.27       65.77     10.93 o
  -5   2   7        0.01        7.46      9.10 o
  -4   2   7       10.40       14.18      9.68 o
  -3   2   7      705.41      701.61     17.59 o
  -2   2   7      233.56      214.34     12.01 o
  -1   2   7    11786.76    12323.67    192.95 o
   0   2   7       70.75       95.03      7.60 o
   1   2   7       39.22       40.37      7.76 o
   2   2   7      125.23      124.16     13.21 o
   3   2   7     1248.04     1304.46     31.82 o
   4   2   7      120.62      110.79     11.24 o
   5   2   7       12.53        1.09      8.19 o
   6   2   7       29.11       50.75     14.52 o
   7   2   7      267.81      332.00     25.15 o
   8   2   7       29.50       26.73     21.80 o
   9   2   7       59.71       34.12     28.35 o
  10   2   7       56.72       28.25     34.33 o
 -11   3   7       22.96       17.34     35.73 o
 -10   3   7        8.33      -31.96     36.93 o
  -9   3   7        2.35      -51.68     60.01 o
  -8   3   7       16.56       -1.57     17.05 o
  -7   3   7       39.52       20.15      9.17 o
  -6   3   7       61.97       63.49     12.96 o
  -5   3   7       55.04       57.68     12.26 o
  -4   3   7      189.53      162.04     13.30 o
  -3   3   7      869.52      898.51     19.10 o
  -2   3   7     1180.23     1159.34     22.15 o
  -1   3   7       64.31      103.97      8.69 o
   0   3   7      788.95      899.45     18.00 o
   1   3   7      486.53      501.13     14.94 o
   2   3   7     2544.81     2527.15     45.06 o
   3   3   7       91.79      102.36     12.45 o
   4   3   7      171.81      178.33     14.67 o
   5   3   7        2.70        1.73      6.06 o
   6   3   7       59.38       51.91     17.99 o
   7   3   7      137.63      214.02     53.35 o
   8   3   7      220.93      246.35     29.82 o
   9   3   7       19.24        1.85     18.89 o
  10   3   7      218.20      241.89     37.77 o
 -11   4   7       51.63       87.64     43.25 o
 -10   4   7       23.18       -4.11     34.10 o
  -9   4   7        0.87       21.68     34.99 o
  -8   4   7      131.70      157.12     21.83 o
  -7   4   7        0.27       12.20     16.55 o
  -6   4   7      332.08      351.68     21.28 o
  -5   4   7      227.50      247.93     21.87 o
  -4   4   7      487.57      481.90     18.99 o
  -3   4   7       11.01       21.95      6.38 o
  -2   4   7     1413.78     1305.54     24.73 o
  -1   4   7      396.34      410.00     12.56 o
   0   4   7      374.83      386.07     22.19 o
   1   4   7     3138.35     3264.41     56.18 o
   2   4   7      403.32      382.65     15.25 o
   3   4   7       89.75       85.82      6.17 o
   4   4   7       42.11       40.14     19.27 o
   5   4   7       28.80       34.17     14.95 o
   6   4   7        1.09       -1.00      6.17 o
   7   4   7      123.66      146.85     37.03 o
   8   4   7        4.49      -10.05     29.06 o
   9   4   7      288.25      294.54     30.23 o
  10   4   7      348.99      385.63     38.10 o
 -11   5   7       51.00       69.03     43.74 o
 -10   5   7        4.68       35.72     38.21 o
  -9   5   7        0.45       34.75     33.94 o
  -8   5   7        2.43       -4.67     23.17 o
  -7   5   7        1.45        3.51     17.88 o
  -6   5   7      435.07      426.32     23.35 o
  -5   5   7       61.21       90.86     25.33 o
  -4   5   7      424.90      393.05     15.65 o
  -3   5   7      307.50      310.95     13.34 o
  -2   5   7       70.76       73.23      9.20 o
  -1   5   7      170.66      185.24     12.67 o
   0   5   7      355.47      395.27     15.15 o
   1   5   7      582.26      561.28     16.14 o
   2   5   7      538.56      615.14     20.89 o
   3   5   7       23.99       27.23     11.28 o
   4   5   7      164.71      176.20     20.08 o
   5   5   7       18.99       20.80     14.81 o
   6   5   7      954.36     1010.60     45.10 o
   7   5   7       10.61       -5.87     14.80 o
   8   5   7       22.55       -8.53     21.55 o
   9   5   7       85.15       83.64     27.32 o
  10   5   7        9.16       34.34     27.55 o
 -11   6   7       25.47       62.55     42.57 o
 -10   6   7        5.23       21.06     26.07 o
  -9   6   7      404.87      444.90     46.93 o
  -8   6   7      188.07      173.53     22.98 o
  -7   6   7       10.64       44.88     21.75 o
  -6   6   7       11.13       20.84     12.54 o
  -5   6   7      136.35      159.62     14.77 o
  -4   6   7      221.58      236.01     10.34 o
  -3   6   7     1855.92     1771.02     37.68 o
  -2   6   7       21.57       31.84      5.84 o
  -1   6   7       15.35       18.83      7.84 o
   0   6   7      655.06      662.62     18.23 o
   1   6   7      424.96      401.42     23.09 o
   2   6   7      106.69      126.58     13.38 o
   3   6   7      357.38      427.30     24.73 o
   4   6   7       62.22       80.57     16.57 o
   5   6   7      569.43      594.55     28.79 o
   6   6   7      322.96      352.61     32.39 o
   7   6   7        2.96       11.72     17.45 o
   8   6   7      373.46      397.58     35.71 o
   9   6   7      271.29      251.86     27.20 o
 -11   7   7        3.20        2.87     31.44 o
 -10   7   7       26.18       94.53     35.34 o
  -9   7   7       18.41       28.65     19.60 o
  -8   7   7      168.64      208.09     55.53 o
  -7   7   7       21.00       41.64     17.08 o
  -6   7   7      541.81      577.21     27.27 o
  -5   7   7        0.70       -0.30      6.23 o
  -4   7   7     1232.16     1165.11     23.56 o
  -3   7   7      119.99      122.81     10.23 o
  -2   7   7      168.10      180.27     12.08 o
  -1   7   7        0.01       -1.84      5.23 o
   0   7   7     1691.57     1634.73     34.97 o
   1   7   7      101.73      109.51      9.63 o
   2   7   7        4.19       -4.47      8.81 o
   3   7   7       79.97       74.71     10.91 o
   4   7   7       31.95       43.57     12.80 o
   5   7   7      309.27      339.22     24.91 o
   6   7   7        4.28       17.59     14.97 o
   7   7   7        3.43       10.38     19.15 o
   8   7   7      227.20      171.27     28.32 o
   9   7   7        6.92        9.19     21.71 o
 -11   8   7       52.80       70.84     30.74 o
 -10   8   7      114.75      130.67     37.97 o
  -9   8   7       51.19       41.49     22.68 o
  -8   8   7       11.47        1.55     18.95 o
  -7   8   7      286.31      323.26     25.99 o
  -6   8   7      130.19      136.67     25.88 o
  -5   8   7      192.77      214.50     11.99 o
  -4   8   7        1.54        1.92      7.95 o
  -3   8   7       30.80       34.81     10.03 o
  -2   8   7      807.18      770.46     36.46 o
  -1   8   7        1.29        6.48      7.68 o
   0   8   7        5.21        4.58      8.56 o
   1   8   7      410.72      349.16     22.86 o
   2   8   7       24.46       21.96     10.46 o
   3   8   7        1.58       -5.84     11.58 o
   4   8   7       30.59       21.35     13.03 o
   5   8   7      148.64      150.71     17.99 o
   6   8   7       96.41      111.47     25.88 o
   7   8   7      277.97      323.26     33.75 o
   8   8   7      205.73      189.52     28.86 o
   9   8   7       64.22       60.71     34.63 o
 -10   9   7       38.09       69.62     59.33 o
  -9   9   7       14.67       -2.11     19.99 o
  -8   9   7      128.69      142.39     27.51 o
  -7   9   7      664.77      719.69     34.87 o
  -6   9   7       30.22       34.20     12.81 o
  -5   9   7       52.39       33.09     10.93 o
  -4   9   7       65.15       56.93     13.76 o
  -3   9   7      115.25      130.59     11.59 o
  -2   9   7        0.01       -4.93     10.74 o
  -1   9   7      202.52      216.20     11.30 o
   0   9   7      516.22      487.77     14.21 o
   1   9   7      730.72      657.80     21.94 o
   2   9   7     1240.69     1349.83     36.66 o
   3   9   7     1080.62     1149.81     46.72 o
   4   9   7        0.01      -11.73     13.31 o
   5   9   7      251.58      255.28     26.62 o
   6   9   7        1.69       -7.13     17.22 o
   7   9   7      297.40      316.91     28.84 o
   8   9   7       46.71       89.58     34.89 o
   9   9   7      187.18      147.66     40.67 o
 -10  10   7       77.70       82.16     32.00 o
  -9  10   7      108.34      109.58     26.07 o
  -8  10   7       10.27       39.62     38.90 o
  -7  10   7      154.29      151.17     24.34 o
  -6  10   7       42.11       31.23      9.10 o
  -5  10   7       42.40       42.54     11.20 o
  -4  10   7       84.60      107.36     12.21 o
  -3  10   7      352.48      357.18     25.79 o
  -2  10   7       84.08       71.82     17.08 o
  -1  10   7     1805.29     1752.45     54.19 o
   0  10   7       44.40       42.80      8.98 o
   1  10   7        1.42       -5.44     10.19 o
   2  10   7     1178.76      980.25     44.61 o
   3  10   7       33.22       14.47      8.04 o
   4  10   7      356.10      386.16     22.78 o
   5  10   7      103.35       83.72     19.07 o
   6  10   7       14.31       11.53     16.49 o
   7  10   7       10.61       32.12     41.29 o
   8  10   7       19.98       64.79     33.36 o
   9  10   7      622.31      589.68     59.01 o
 -10  11   7       65.98       -6.99     26.37 o
  -9  11   7       28.94        1.23     22.78 o
  -8  11   7      137.06      128.06     28.13 o
  -7  11   7        0.03        7.06     15.92 o
  -6  11   7       26.76       21.05     14.95 o
  -5  11   7      428.30      377.61     21.47 o
  -4  11   7      415.10      422.50     33.17 o
  -3  11   7        0.65       14.55     12.31 o
  -2  11   7      607.34      562.40     27.22 o
  -1  11   7        6.62        8.37      7.47 o
   0  11   7       78.21       82.73     11.00 o
   1  11   7       64.48       51.81     14.11 o
   2  11   7       68.80       61.23      9.37 o
   3  11   7      466.80      496.98     34.78 o
   4  11   7     1547.51     1577.63     68.49 o
   5  11   7       71.21       87.00     32.27 o
   6  11   7      295.91      305.06     65.91 o
   7  11   7       15.59       19.85     30.21 o
   8  11   7       11.50       14.74     30.96 o
 -10  12   7        0.24       56.92     34.56 o
  -9  12   7      188.28      187.32     43.71 o
  -8  12   7      153.57      106.87     31.78 o
  -7  12   7       10.63       15.64     23.19 o
  -6  12   7        6.84       32.94     30.38 o
  -5  12   7        3.91       20.48     27.02 o
  -4  12   7       30.38       46.00     17.78 o
  -3  12   7      154.53      154.75     21.96 o
  -2  12   7      139.22      142.85     21.03 o
  -1  12   7      211.11      285.51     54.27 o
   0  12   7      101.06       87.61      8.94 o
   1  12   7      922.78      769.11     42.75 o
   2  12   7        2.06       11.01     13.76 o
   3  12   7       82.23      101.92     25.76 o
   4  12   7       65.78       90.53     32.28 o
   5  12   7       41.84       34.83     30.08 o
   6  12   7       58.53       78.88     40.26 o
   7  12   7        6.94       -9.37     35.14 o
   8  12   7      175.13      272.22     78.48 o
  -9  13   7        0.58       22.02     20.15 o
  -8  13   7       50.63       56.83     38.06 o
  -7  13   7       85.43       88.78     35.78 o
  -6  13   7      205.48      229.49     35.47 o
  -5  13   7      131.70      158.91     20.77 o
  -4  13   7      223.78      245.56     21.84 o
  -3  13   7      395.19      429.14     30.39 o
  -2  13   7       61.21       66.26     18.55 o
  -1  13   7       12.82       17.88     17.51 o
   0  13   7      677.31      642.90     34.40 o
   1  13   7      585.15      525.97     28.92 o
   2  13   7      431.20      335.10     27.61 o
   3  13   7       17.85       -0.73     19.31 o
   4  13   7       16.60      -19.36     21.54 o
   5  13   7       37.42       22.31     28.29 o
   6  13   7       73.49      164.69     66.94 o
   7  13   7       18.26       67.64     31.61 o
   8  13   7      141.22      154.00     39.49 o
  -9  14   7      113.35       83.26     40.01 o
  -8  14   7      101.56      153.42     58.38 o
  -7  14   7        8.66       35.96     33.02 o
  -6  14   7       13.63       21.37     30.98 o
  -5  14   7        9.13       37.20     16.90 o
  -4  14   7       99.79      101.88     20.53 o
  -3  14   7       70.44      125.27     21.48 o
  -2  14   7      118.46      164.59     22.10 o
  -1  14   7      452.07      424.11     30.27 o
   0  14   7       64.32       67.63     21.50 o
   1  14   7      268.44      286.12     26.14 o
   2  14   7       31.68       35.32     22.16 o
   3  14   7      121.41      141.14     28.15 o
   4  14   7        1.46       11.27     27.09 o
   5  14   7       49.59       65.06     30.77 o
   6  14   7       99.01       91.70     35.13 o
   7  14   7       24.32       45.53     31.91 o
  -8  15   7      116.68      177.23     73.69 o
  -7  15   7        0.78      -14.29     32.07 o
  -6  15   7       40.60       32.08     32.46 o
  -5  15   7       22.85       28.09     19.45 o
  -4  15   7     1056.53     1030.89     43.21 o
  -3  15   7      105.23      133.27     22.10 o
  -2  15   7       97.02       93.98     21.30 o
  -1  15   7      145.30      146.69     23.65 o
   0  15   7       25.08       62.61     20.38 o
   1  15   7      393.59      438.60     40.29 o
   2  15   7      442.50      395.44     32.23 o
   3  15   7       25.86       23.28     23.50 o
   4  15   7      119.78      110.35     35.09 o
   5  15   7      178.96      152.15     35.91 o
   6  15   7      223.27      319.59     72.32 o
   7  15   7       64.97       43.95     33.51 o
  -8  16   7        0.20      -27.70     41.14 o
  -7  16   7       64.89       85.50     38.77 o
  -6  16   7       14.58       20.08     34.11 o
  -5  16   7       44.88       46.13     19.77 o
  -4  16   7        8.68       16.18     17.38 o
  -3  16   7      252.22      283.82     24.37 o
  -2  16   7       38.50       21.42     21.12 o
  -1  16   7        6.10        7.67     17.59 o
   0  16   7       14.56       11.14     19.17 o
   1  16   7      151.46      123.72     24.37 o
   2  16   7        0.00      -18.55     22.67 o
   3  16   7      311.85      318.31     26.88 o
   4  16   7       31.83       35.48     30.10 o
   5  16   7       29.60       21.74     45.91 o
   6  16   7        5.88       53.20     33.08 o
  -7  17   7      184.29      246.14     48.47 o
  -6  17   7       99.07      102.38     34.96 o
  -5  17   7        0.02       21.24     23.29 o
  -4  17   7      106.92      118.47     23.12 o
  -3  17   7      101.57      104.09     21.59 o
  -2  17   7      186.24      190.42     24.21 o
  -1  17   7       14.91        4.34     17.53 o
   0  17   7       27.95       28.17     20.21 o
   1  17   7       29.04       48.04     24.36 o
   2  17   7        3.44      -22.83     22.83 o
   3  17   7        4.37       -0.79     19.19 o
   4  17   7       69.74       30.48     31.09 o
   5  17   7      185.95      177.36     40.52 o
   6  17   7        5.16       32.13     32.98 o
  -6  18   7       65.84       56.58     25.88 o
  -5  18   7       91.65      104.04     30.02 o
  -4  18   7        3.36        5.79     18.28 o
  -3  18   7        2.81       35.91     18.63 o
  -2  18   7       41.23       41.99     20.26 o
  -1  18   7       28.10       26.30     19.72 o
   0  18   7       70.90       76.74     23.38 o
   1  18   7       73.51      106.11     27.79 o
   2  18   7        5.87        6.74     19.18 o
   3  18   7       91.30       71.31     22.88 o
   4  18   7       18.27       32.29    103.35 o
   5  18   7        2.75      -28.44     62.32 o
  -5  19   7        9.66       11.22     28.05 o
  -4  19   7       96.94      144.64     56.47 o
  -3  19   7       39.98       19.30     18.39 o
  -2  19   7       45.40       53.19     23.40 o
  -1  19   7       19.27       13.43     21.40 o
   0  19   7       18.45       40.80     22.27 o
   1  19   7        3.19        0.02     19.82 o
   2  19   7        0.38       -8.23     19.32 o
   3  19   7      264.02      167.86     34.57 o
   4  19   7       12.92       51.06     29.29 o
  -4  20   7        8.29       79.81     41.39 o
  -3  20   7      162.25      143.67     24.27 o
  -2  20   7      130.15      116.39     24.22 o
  -1  20   7      227.63      194.57     35.81 o
   0  20   7      193.45      199.65     52.64 o
   1  20   7       94.76       55.22     25.64 o
   2  20   7       39.73       91.63     42.94 o
   3  20   7       31.35       45.51     52.19 o
  -3  21   7       37.14       43.13     27.69 o
  -2  21   7       14.73       -1.92     25.15 o
  -1  21   7       32.68        9.50     21.13 o
   0  21   7      201.71      210.28     69.59 o
   1  21   7       43.34       55.80     28.75 o
 -10   0   8      190.16      168.24     66.17 o
  -8   0   8       19.12        9.28     32.79 o
  -6   0   8      429.39      465.69    100.79 o
  -4   0   8      405.58      414.97     30.28 o
  -2   0   8     1441.85     1447.30     35.18 o
   0   0   8      494.15      431.66     18.69 o
   2   0   8      690.38      601.29     23.48 o
   4   0   8      218.49      225.68     22.97 o
   6   0   8      912.92      960.12     78.48 o
   8   0   8        0.04       23.59     28.70 o
 -11   1   8        8.28       15.53     37.54 o
 -10   1   8       23.18       -8.21     34.46 o
  -9   1   8        5.33       41.88     31.67 o
  -8   1   8      118.60      104.92     29.14 o
  -7   1   8       30.64        1.66     18.73 o
  -6   1   8        0.58       -3.63      3.95 o
  -5   1   8        3.14       12.74     13.61 o
  -4   1   8        0.17        4.20      4.30 o
  -3   1   8      197.23      229.94     16.04 o
  -2   1   8        5.15        2.53      5.78 o
  -1   1   8      363.11      416.81     12.83 o
   0   1   8      122.93      121.82     11.52 o
   1   1   8       57.45       86.33      9.28 o
   2   1   8      552.62      526.12     18.81 o
   3   1   8        6.65        2.85      7.90 o
   4   1   8      910.60      833.31     38.75 o
   5   1   8       24.05       15.01     10.27 o
   6   1   8        6.24       -2.45     16.52 o
   7   1   8        2.65        0.21     15.23 o
   8   1   8      141.05      192.99     64.11 o
   9   1   8        1.89       14.69     24.92 o
 -11   2   8       36.15       92.08     43.89 o
 -10   2   8      208.37      241.83     58.21 o
  -9   2   8      216.35      205.05     46.15 o
  -8   2   8      227.81      222.47     32.61 o
  -7   2   8       90.59       58.57      9.99 o
  -6   2   8      245.92      279.80     24.70 o
  -5   2   8      118.85      139.22     16.75 o
  -4   2   8      397.80      363.23     18.94 o
  -3   2   8      348.54      390.17     12.45 o
  -2   2   8      648.63      695.66     16.97 o
  -1   2   8     1016.44     1015.20     25.83 o
   0   2   8       46.83       55.92      9.24 o
   1   2   8       35.31       42.24      9.72 o
   2   2   8      172.90      204.40     16.13 o
   3   2   8       78.81       87.85     10.68 o
   4   2   8     3467.25     3456.05     76.04 o
   5   2   8      427.92      364.87     18.47 o
   6   2   8      212.88      212.64     21.18 o
   7   2   8        0.00        2.35     19.01 o
   8   2   8        1.98      -22.31     22.31 o
   9   2   8      270.79      268.44     36.07 o
 -11   3   8       51.75       48.08     48.15 o
 -10   3   8       18.40       -1.95     23.44 o
  -9   3   8        4.05       30.48     24.35 o
  -8   3   8      465.43      465.95     38.33 o
  -7   3   8      371.18      419.52     33.78 o
  -6   3   8      561.66      575.43     36.53 o
  -5   3   8      130.23      183.76     28.12 o
  -4   3   8      502.99      548.24     17.94 o
  -3   3   8      473.85      492.98     16.33 o
  -2   3   8        8.45       10.88      6.40 o
  -1   3   8      256.85      293.41     13.16 o
   0   3   8       52.25       71.72     10.15 o
   1   3   8      297.89      323.39     13.01 o
   2   3   8        0.78        6.35      8.36 o
   3   3   8     1410.93     1438.78     35.71 o
   4   3   8      326.15      313.61     28.65 o
   5   3   8        1.29        3.26      6.27 o
   6   3   8      748.74      737.93     39.71 o
   7   3   8      644.03      666.94     41.30 o
   8   3   8       70.66       76.79     24.07 o
   9   3   8       75.85       50.68     27.46 o
 -11   4   8        8.90       -0.89     50.45 o
 -10   4   8       80.21       88.85     37.14 o
  -9   4   8       44.80        2.78     34.41 o
  -8   4   8      221.85      242.31     31.98 o
  -7   4   8       37.50       30.50     20.39 o
  -6   4   8       38.80       39.19     14.69 o
  -5   4   8      342.67      365.82     19.90 o
  -4   4   8      603.62      576.68     24.19 o
  -3   4   8      421.71      448.48     18.58 o
  -2   4   8        0.15        4.87      6.44 o
  -1   4   8       79.66       71.91      9.13 o
   0   4   8      308.84      353.46     14.33 o
   1   4   8       22.20        9.26      9.66 o
   2   4   8      429.00      418.07     17.04 o
   3   4   8       40.04       40.41      9.05 o
   4   4   8       39.01       43.50      8.74 o
   5   4   8     1071.95     1121.45     46.61 o
   6   4   8      275.42      313.22     28.66 o
   7   4   8     1383.66     1450.57     60.04 o
   8   4   8       28.72       -5.42     21.08 o
   9   4   8       27.15       76.77     55.33 o
 -11   5   8       62.67       -8.23     58.02 o
 -10   5   8       14.07        5.53     47.37 o
  -9   5   8      184.33      169.45     39.61 o
  -8   5   8      168.74      143.61     24.00 o
  -7   5   8       68.33       55.24     17.99 o
  -6   5   8      769.19      831.82     34.12 o
  -5   5   8        0.90       20.12     11.80 o
  -4   5   8       67.52       65.15      6.52 o
  -3   5   8      192.91      194.84     10.09 o
  -2   5   8       36.82       36.89      7.86 o
  -1   5   8       59.78       43.84      8.24 o
   0   5   8       13.08       18.79      8.63 o
   1   5   8       28.49       46.26     14.36 o
   2   5   8       83.48      101.36     11.96 o
   3   5   8      497.47      502.31     48.37 o
   4   5   8      134.08      117.68     17.50 o
   5   5   8        1.21       -4.75     18.65 o
   6   5   8        3.68      -15.12     26.06 o
   7   5   8       90.76       99.89     25.36 o
   8   5   8       14.35       -0.20     18.87 o
   9   5   8        4.24      -12.49     22.44 o
 -11   6   8        4.28       36.14     28.50 o
 -10   6   8       93.53      143.17     39.06 o
  -9   6   8      248.29      271.00     33.62 o
  -8   6   8      117.45      106.69     21.51 o
  -7   6   8        1.17       -5.38     14.52 o
  -6   6   8      122.50      128.31     21.36 o
  -5   6   8        0.13       -3.20     11.22 o
  -4   6   8       94.07      115.31      7.79 o
  -3   6   8       23.72       20.73      7.76 o
  -2   6   8      122.69      153.37     16.06 o
  -1   6   8      216.15      271.19     13.64 o
   0   6   8      711.31      694.68     21.72 o
   1   6   8      139.96      141.33     14.79 o
   2   6   8      329.08      360.80     24.14 o
   3   6   8     1645.50     1556.49     41.31 o
   4   6   8      167.13      198.11     37.63 o
   5   6   8      155.02      188.77     22.41 o
   6   6   8      117.24      128.65     26.08 o
   7   6   8        0.50       -0.58     19.34 o
   8   6   8       74.13       79.21     29.59 o
   9   6   8     1679.84     1534.10     65.61 o
 -11   7   8       20.60       55.28     31.10 o
 -10   7   8       54.34       57.55     35.76 o
  -9   7   8        0.19       16.74     27.05 o
  -8   7   8        9.22       -7.66     16.14 o
  -7   7   8      111.82       81.97     23.28 o
  -6   7   8       74.09       85.75     21.91 o
  -5   7   8       25.04       15.79     13.40 o
  -4   7   8      184.65      205.19     13.01 o
  -3   7   8      747.03      775.57     23.31 o
  -2   7   8        6.30        5.88      6.01 o
  -1   7   8        8.66       12.56      8.84 o
   0   7   8      320.20      361.13     16.72 o
   1   7   8       82.83       92.76      9.63 o
   2   7   8      368.26      389.85     25.85 o
   3   7   8      519.13      542.06     64.71 o
   4   7   8      193.66      260.43     24.79 o
   5   7   8      115.41      190.49     29.91 o
   6   7   8       82.47      121.23     36.95 o
   7   7   8      259.20      347.97     34.41 o
   8   7   8        0.52      -12.48     21.08 o
   9   7   8      114.63      191.57     40.73 o
 -10   8   8        7.45       53.45     27.74 o
  -9   8   8      403.55      465.96     56.86 o
  -8   8   8      242.15      202.78     32.59 o
  -7   8   8        4.38       -0.93     14.42 o
  -6   8   8       86.06      111.74     17.77 o
  -5   8   8       18.54       17.79      4.95 o
  -4   8   8      155.55      146.88     10.55 o
  -3   8   8      454.10      422.18     34.14 o
  -2   8   8      976.88      934.33     35.05 o
  -1   8   8      505.36      466.49     29.75 o
   0   8   8      126.90      137.98     11.68 o
   1   8   8       28.58       39.15      7.46 o
   2   8   8        1.54       17.81     11.08 o
   3   8   8       26.50       38.85     12.80 o
   4   8   8     3801.41     4036.12    116.07 o
   5   8   8     1231.99     1061.83    104.32 o
   6   8   8       95.77      131.54     22.76 o
   7   8   8      538.05      594.73     45.39 o
   8   8   8       62.55       61.65     35.13 o
   9   8   8      134.66      170.05     40.55 o
 -10   9   8       38.09      149.55     52.89 o
  -9   9   8        1.08      -26.36     26.82 o
  -8   9   8      157.63      110.82     19.90 o
  -7   9   8        6.20        3.50     15.45 o
  -6   9   8       18.88        6.22     13.76 o
  -5   9   8      431.84      443.72     20.97 o
  -4   9   8      365.89      356.69     22.57 o
  -3   9   8       95.02       98.35     10.79 o
  -2   9   8      698.23      703.72     32.73 o
  -1   9   8     1372.58     1214.62     55.20 o
   0   9   8      153.66      154.77     11.48 o
   1   9   8       33.06       41.65      6.95 o
   2   9   8       36.77       41.59     11.62 o
   3   9   8       48.70       59.70     13.75 o
   4   9   8      186.76      201.52     22.04 o
   5   9   8        0.13       -9.87     17.86 o
   6   9   8      419.81      416.04     33.14 o
   7   9   8       16.17       46.10     33.11 o
   8   9   8        0.88       30.21     48.73 o
 -10  10   8       30.73       20.65     47.18 o
  -9  10   8       97.15      160.05     34.71 o
  -8  10   8       13.00        7.38     21.16 o
  -7  10   8      322.96      324.68     24.49 o
  -6  10   8       27.15       19.89     14.03 o
  -5  10   8       49.69       32.62     12.01 o
  -4  10   8       21.59       22.72     10.04 o
  -3  10   8       59.48       66.30     11.30 o
  -2  10   8      169.62      178.88     19.17 o
  -1  10   8      870.62      812.06     29.01 o
   0  10   8       20.24       12.55      5.63 o
   1  10   8      434.97      409.39     16.45 o
   2  10   8      228.91      245.74     18.94 o
   3  10   8      230.80      208.02     26.35 o
   4  10   8      504.12      488.05     26.70 o
   5  10   8        1.91        3.50     25.38 o
   6  10   8      789.49      851.39     58.93 o
   7  10   8       54.82       46.52     33.43 o
   8  10   8       20.71       30.78     40.78 o
 -10  11   8      114.49       67.38     36.94 o
  -9  11   8      109.38      101.52     39.06 o
  -8  11   8       37.31       11.46     22.23 o
  -7  11   8      198.68      224.73     30.97 o
  -6  11   8       33.56       21.44     18.88 o
  -5  11   8        2.37      -10.41     23.17 o
  -4  11   8       20.48       24.64     18.77 o
  -3  11   8      830.49      765.23     33.88 o
  -2  11   8        4.83        2.42      8.51 o
  -1  11   8       12.12       19.13      7.68 o
   0  11   8      215.08      212.68      8.72 o
   1  11   8     1323.91     1100.29     59.65 o
   2  11   8       84.19       97.33     24.97 o
   3  11   8       52.47       80.10     26.54 o
   4  11   8       99.96      145.93     35.33 o
   5  11   8      759.38      777.26     57.22 o
   6  11   8      118.03       99.95     35.33 o
   7  11   8       51.13       77.70     35.49 o
   8  11   8        7.88       18.21     32.12 o
  -9  12   8        1.16       14.04     40.55 o
  -8  12   8       72.69       86.95     28.58 o
  -7  12   8       95.02       53.37     26.35 o
  -6  12   8      218.21      298.56     32.42 o
  -5  12   8       35.10       54.08     19.59 o
  -4  12   8        6.29        3.68     16.99 o
  -3  12   8       11.88       16.23     17.37 o
  -2  12   8      614.26      537.87     31.21 o
  -1  12   8       58.57       47.98      9.59 o
   0  12   8      464.66      428.49     24.07 o
   1  12   8       78.16       57.93     16.53 o
   2  12   8      520.20      456.61     36.61 o
   3  12   8        0.86      -15.29     20.29 o
   4  12   8      529.86      520.84     49.75 o
   5  12   8        3.19       61.47     31.73 o
   6  12   8       46.34       23.38     29.94 o
   7  12   8      121.96      136.03     95.40 o
   8  12   8        8.25       54.21     34.36 o
  -9  13   8        6.37       13.70     58.00 o
  -8  13   8       46.23        8.78     34.60 o
  -7  13   8      394.10      363.81     45.47 o
  -6  13   8        0.47       27.44     29.55 o
  -5  13   8      397.00      394.01     30.45 o
  -4  13   8       41.79       44.30     15.55 o
  -3  13   8      443.25      481.17     29.65 o
  -2  13   8       29.60       46.71     19.20 o
  -1  13   8     1214.29     1144.04     47.35 o
   0  13   8      354.06      390.72     30.65 o
   1  13   8      114.75      116.13     21.84 o
   2  13   8       28.83       48.64     24.90 o
   3  13   8      188.16      266.45     42.25 o
   4  13   8      246.32      316.47     43.88 o
   5  13   8      270.41      347.94    124.38 o
   6  13   8       17.45       34.62     31.82 o
   7  13   8      396.19      476.92     52.19 o
  -8  14   8        1.36        0.13     25.01 o
  -7  14   8       19.98       10.37     30.51 o
  -6  14   8       50.46       59.99     34.13 o
  -5  14   8       93.67       88.87     30.66 o
  -4  14   8      356.34      332.19     24.34 o
  -3  14   8        0.34       16.76     17.88 o
  -2  14   8        8.37        7.16     17.10 o
  -1  14   8      620.10      629.81     32.20 o
   0  14   8      694.41      666.85     38.35 o
   1  14   8        1.08       -7.48     16.60 o
   2  14   8       83.33       80.65     32.37 o
   3  14   8      166.58      126.18     32.52 o
   4  14   8        1.92       30.76     40.78 o
   5  14   8      351.18      358.51     43.88 o
   6  14   8      245.54      386.85     45.12 o
   7  14   8       84.38       82.17     27.31 o
  -8  15   8       12.46       -0.41     31.87 o
  -7  15   8      243.67      243.89    106.09 o
  -6  15   8        0.43      -16.96     31.10 o
  -5  15   8      172.29      157.35     31.89 o
  -4  15   8      171.02      189.63     23.98 o
  -3  15   8      964.82      876.25     61.57 o
  -2  15   8      179.96      228.06     24.97 o
  -1  15   8        6.98      -11.48     19.44 o
   0  15   8       12.93       21.69     22.88 o
   1  15   8      797.70      757.11     68.80 o
   2  15   8      353.52      333.64     34.31 o
   3  15   8      831.36      805.10     46.12 o
   4  15   8        8.94       33.45     31.55 o
   5  15   8        5.82        5.00     32.57 o
   6  15   8       10.46       -6.86     29.32 o
  -7  16   8       70.22       98.91     39.55 o
  -6  16   8        3.83       -3.00     22.01 o
  -5  16   8       38.03       16.29     19.54 o
  -4  16   8        8.49       26.55     19.23 o
  -3  16   8        0.17       -5.35     19.28 o
  -2  16   8      154.47      144.08     23.30 o
  -1  16   8      136.19      144.43     24.11 o
   0  16   8        1.13       10.37     15.52 o
   1  16   8      222.30      249.18     31.49 o
   2  16   8        0.97        1.34     20.22 o
   3  16   8       35.77       62.68     24.76 o
   4  16   8       60.93       59.68     33.51 o
   5  16   8       54.64       64.13     36.67 o
   6  16   8       35.66       18.45     54.37 o
  -7  17   8        4.04       33.80     28.99 o
  -6  17   8       64.01       25.62     30.62 o
  -5  17   8      217.61      196.50     33.92 o
  -4  17   8       12.33       -4.74     20.10 o
  -3  17   8       16.94        5.42     18.58 o
  -2  17   8       36.52       19.22     21.68 o
  -1  17   8      584.19      528.86     30.13 o
   0  17   8        0.43       29.33     23.22 o
   1  17   8      158.02      143.81     28.25 o
   2  17   8        0.03      -10.46     19.29 o
   3  17   8        0.06       -4.44     21.42 o
   4  17   8      102.27      110.39     55.14 o
   5  17   8      234.36      351.61     45.34 o
  -6  18   8      109.11      124.06     33.74 o
  -5  18   8        0.18       12.14     24.99 o
  -4  18   8       23.43        4.33     18.10 o
  -3  18   8      130.12      122.85     23.76 o
  -2  18   8       37.06       48.62     28.87 o
  -1  18   8       21.13       41.24     20.54 o
   0  18   8        3.82       21.33     22.40 o
   1  18   8        0.76        9.10     21.47 o
   2  18   8       48.54       72.10     23.77 o
   3  18   8        2.94       41.09     39.18 o
   4  18   8       87.17      117.88     47.70 o
  -5  19   8        2.85       62.69     29.00 o
  -4  19   8        6.11       10.43     26.33 o
  -3  19   8       37.38       18.81     19.47 o
  -2  19   8       18.60       12.99     20.21 o
  -1  19   8      134.61       60.56     25.28 o
   0  19   8       10.64       30.52     22.36 o
   1  19   8        7.27       27.39     24.58 o
   2  19   8       12.26       45.83     24.47 o
   3  19   8       17.53       31.13     22.55 o
  -4  20   8      110.58       94.11     33.45 o
  -3  20   8       45.38       58.60     22.35 o
  -2  20   8        2.68       15.14     22.16 o
  -1  20   8      123.38       67.15     31.39 o
   0  20   8       28.39       36.90     23.49 o
   1  20   8       93.04       82.21     30.43 o
   2  20   8       51.62       75.36     40.79 o
 -11   0   9       30.37       29.19     43.60 o
  -9   0   9      440.70      357.75     88.22 o
  -7   0   9     1112.01     1215.12     73.44 o
  -5   0   9       20.85       51.60     21.67 o
  -3   0   9       11.87        7.58     10.09 o
  -1   0   9       13.30       28.91     15.41 o
   1   0   9       11.63       10.65     16.42 o
   3   0   9      355.67      351.10     22.67 o
   5   0   9     3298.97     3232.78    124.71 o
   7   0   9      189.29      177.09     36.80 o
   9   0   9        6.61       -7.18     40.52 o
 -11   1   9      305.04      267.78     35.48 o
 -10   1   9       12.22       21.31     24.05 o
  -9   1   9       12.17       27.62     26.58 o
  -8   1   9      116.96      115.62     24.98 o
  -7   1   9       46.11       70.39     25.23 o
  -6   1   9       97.83      132.38     25.48 o
  -5   1   9      170.89      198.37     14.89 o
  -4   1   9      325.29      311.54      9.90 o
  -3   1   9      422.18      432.95     14.67 o
  -2   1   9      512.60      523.81     15.49 o
  -1   1   9      133.70      203.96     14.59 o
   0   1   9      761.36      782.94     20.31 o
   1   1   9       56.14       39.05     10.18 o
   2   1   9       14.28       18.54      8.46 o
   3   1   9     2257.10     2143.39     51.50 o
   4   1   9      140.96      151.93     20.27 o
   5   1   9      641.47      680.96     33.78 o
   6   1   9      292.43      298.07     26.96 o
   7   1   9        0.18       -4.58     17.65 o
   8   1   9      145.24       81.91     27.18 o
   9   1   9       32.38       24.30     69.47 o
 -11   2   9        1.37       19.20     31.75 o
 -10   2   9        9.04      -22.06     28.05 o
  -9   2   9      607.61      631.65     40.50 o
  -8   2   9       77.50      107.45     28.93 o
  -7   2   9       12.02       42.75     20.41 o
  -6   2   9      295.72      275.25     28.06 o
  -5   2   9      688.80      760.62     26.11 o
  -4   2   9      668.66      697.25     20.83 o
  -3   2   9      793.70      754.50     19.61 o
  -2   2   9        3.40        0.36      6.45 o
  -1   2   9     1570.61     1572.97     31.59 o
   0   2   9       95.12       85.30     10.18 o
   1   2   9       21.70       26.56      9.76 o
   2   2   9       18.05        4.20      9.24 o
   3   2   9     1111.33     1051.13     40.20 o
   4   2   9     1435.40     1382.21     36.06 o
   5   2   9       71.41       73.26     19.25 o
   6   2   9        0.52        1.38     11.75 o
   7   2   9       28.61       32.41     22.74 o
   8   2   9      334.37      400.38     64.39 o
   9   2   9        1.02      -13.80     25.42 o
 -11   3   9        4.95       59.24     31.37 o
 -10   3   9        4.32      -16.80     28.20 o
  -9   3   9       81.91      117.02     31.92 o
  -8   3   9       36.13       53.17     28.91 o
  -7   3   9       85.86      122.38     21.95 o
  -6   3   9       49.56       51.87     12.18 o
  -5   3   9      286.85      324.66     18.67 o
  -4   3   9      761.15      734.46     27.53 o
  -3   3   9       99.99       91.49      8.75 o
  -2   3   9       51.72       33.98     11.16 o
  -1   3   9      184.72      246.35     13.98 o
   0   3   9       46.27       63.34      9.78 o
   1   3   9       75.47       76.93      8.76 o
   2   3   9       63.24       35.24     10.14 o
   3   3   9      293.15      300.58     15.25 o
   4   3   9      335.31      319.60     21.54 o
   5   3   9       20.71       13.86     11.34 o
   6   3   9       30.84       68.12     22.62 o
   7   3   9       62.51       39.68     18.61 o
   8   3   9       63.23       55.62     25.92 o
   9   3   9       17.50       -8.86     24.12 o
 -11   4   9      109.70       93.00     44.61 o
 -10   4   9       53.96       78.95     31.50 o
  -9   4   9       29.93       28.93     26.70 o
  -8   4   9       74.43       44.00     20.22 o
  -7   4   9      815.69      828.29     32.06 o
  -6   4   9      471.29      506.30     24.15 o
  -5   4   9      285.24      280.20     28.12 o
  -4   4   9      752.07      666.31     26.08 o
  -3   4   9       18.95        8.32      8.26 o
  -2   4   9      222.27      268.43     16.74 o
  -1   4   9        1.37       -3.09      8.88 o
   0   4   9      113.13      118.44     12.17 o
   1   4   9     2222.88     2257.82     44.04 o
   2   4   9      832.08      749.44     26.37 o
   3   4   9      157.76      173.67     15.36 o
   4   4   9     3584.60     3047.31    295.10 o
   5   4   9      311.86      287.29     29.37 o
   6   4   9      280.81      273.89     28.20 o
   7   4   9       74.99       72.44     24.82 o
   8   4   9      410.98      421.44     47.23 o
   9   4   9       74.00       75.53     29.21 o
 -11   5   9        0.01       62.13     40.35 o
 -10   5   9       17.62        1.53     25.34 o
  -9   5   9      156.56      159.92     50.09 o
  -8   5   9      167.26      148.96     29.43 o
  -7   5   9       93.98       98.48     17.53 o
  -6   5   9        4.47        9.47     13.98 o
  -5   5   9       94.67      114.53     17.04 o
  -4   5   9       92.06       99.47      9.40 o
  -3   5   9      989.04      965.08     26.80 o
  -2   5   9      809.06      708.05     21.62 o
  -1   5   9      138.28      135.36     16.47 o
   0   5   9      134.74      125.55     12.17 o
   1   5   9      246.93      240.81     14.60 o
   2   5   9      916.49      829.81     51.45 o
   3   5   9      128.25      138.24     23.25 o
   4   5   9      877.06      902.93     50.01 o
   5   5   9       33.60       40.29     19.54 o
   6   5   9       93.10      108.60     23.33 o
   7   5   9       25.27       17.40     18.57 o
   8   5   9       96.86      143.09     27.68 o
   9   5   9      349.29      337.37     61.08 o
 -11   6   9       80.93       66.65     32.63 o
 -10   6   9        5.90       16.85     29.32 o
  -9   6   9       37.31       60.49     29.44 o
  -8   6   9      188.47      229.36     32.12 o
  -7   6   9       24.31        9.68     15.92 o
  -6   6   9      231.65      248.23     23.24 o
  -5   6   9      171.56      216.66     16.63 o
  -4   6   9        0.03        4.43      5.65 o
  -3   6   9      775.61      724.80     33.11 o
  -2   6   9      559.25      540.89     19.34 o
  -1   6   9      182.73      163.98     12.79 o
   0   6   9      401.59      393.10     19.70 o
   1   6   9      163.76      176.45     12.81 o
   2   6   9     1389.75     1400.56     38.57 o
   3   6   9        0.32      -11.39     12.79 o
   4   6   9     2683.82     2666.38     86.08 o
   5   6   9      125.43      191.88     26.79 o
   6   6   9     1390.20     1445.84     66.35 o
   7   6   9      430.17      403.45     38.76 o
   8   6   9       70.95       35.54     28.26 o
   9   6   9      287.29      191.80     45.49 o
 -10   7   9       60.66       32.94     26.72 o
  -9   7   9       12.80       70.55     30.50 o
  -8   7   9        4.54      -19.26     22.94 o
  -7   7   9        1.01       11.02     15.47 o
  -6   7   9      501.68      572.95     30.69 o
  -5   7   9      452.90      488.70     22.56 o
  -4   7   9      269.84      287.31     23.87 o
  -3   7   9        0.08        0.62      8.67 o
  -2   7   9        0.55       15.32      9.37 o
  -1   7   9     1309.36     1267.70     29.04 o
   0   7   9      345.04      292.84     21.50 o
   1   7   9      236.67      193.08     14.43 o
   2   7   9       17.35       21.49     13.10 o
   3   7   9      606.23      621.37     27.40 o
   4   7   9       55.02       67.53     17.40 o
   5   7   9        0.86       -5.43     15.26 o
   6   7   9       76.32       15.49     21.28 o
   7   7   9      699.87      671.27     41.18 o
   8   7   9      173.54      109.00     37.19 o
 -10   8   9       86.29      141.40     53.16 o
  -9   8   9        1.84        5.00     22.11 o
  -8   8   9       83.00       74.10     19.40 o
  -7   8   9      113.45       95.47     18.92 o
  -6   8   9      310.96      333.41     24.20 o
  -5   8   9      414.42      395.41     30.74 o
  -4   8   9     1486.32     1529.87     37.79 o
  -3   8   9        0.13        2.42      7.39 o
  -2   8   9       83.58      106.44     15.12 o
  -1   8   9       41.07       35.06      5.59 o
   0   8   9     1203.72     1196.80     31.58 o
   1   8   9     1359.37     1324.25     34.49 o
   2   8   9      270.01      311.91     19.73 o
   3   8   9       78.98       77.38     17.18 o
   4   8   9     1128.60     1178.10     44.03 o
   5   8   9     2878.19     2848.80     91.75 o
   6   8   9      340.79      353.85     25.45 o
   7   8   9     1416.97     1660.90     91.06 o
   8   8   9      224.30      230.77     47.70 o
 -10   9   9        0.11       54.36     30.88 o
  -9   9   9       34.44       12.63     31.47 o
  -8   9   9      279.66      264.09     25.00 o
  -7   9   9        2.56       -5.78     17.76 o
  -6   9   9       24.60       16.04     13.98 o
  -5   9   9        0.20       -3.75     10.65 o
  -4   9   9      154.24      149.38     15.56 o
  -3   9   9      524.27      512.30     23.76 o
  -2   9   9      346.99      330.42     23.08 o
  -1   9   9       29.39       30.57      8.99 o
   0   9   9     1014.66      919.36     24.39 o
   1   9   9      165.80      178.41     18.11 o
   2   9   9      373.95      372.07     21.69 o
   3   9   9      133.48      144.39     15.23 o
   4   9   9       89.10       84.28     19.07 o
   5   9   9       27.21       29.97     15.56 o
   6   9   9        5.74       12.05     30.10 o
   7   9   9       97.57       33.36     34.61 o
   8   9   9       46.56       66.22     40.78 o
 -10  10   9      269.62      326.54     48.46 o
  -9  10   9       60.92       40.94     34.32 o
  -8  10   9       34.70       16.28     21.84 o
  -7  10   9       81.60       55.07     26.55 o
  -6  10   9      121.27       95.40     15.50 o
  -5  10   9      211.66      256.62     26.78 o
  -4  10   9      414.39      387.81     19.76 o
  -3  10   9      285.57      369.44     23.80 o
  -2  10   9     2082.34     1937.37     91.03 o
  -1  10   9      335.18      277.37     16.92 o
   0  10   9      380.67      359.01     21.72 o
   1  10   9      136.10      122.49     18.37 o
   2  10   9      995.40      921.38     28.56 o
   3  10   9     2451.46     2257.93    141.92 o
   4  10   9       17.79       34.81     30.52 o
   5  10   9      205.80      286.33     41.26 o
   6  10   9       10.20       -3.46     21.25 o
   7  10   9       56.27       21.61     33.58 o
   8  10   9       45.29       17.31     33.89 o
  -9  11   9        0.00      -15.32     32.76 o
  -8  11   9       35.86       17.26     31.83 o
  -7  11   9        0.25       13.09     22.77 o
  -6  11   9        2.20       -7.65     21.32 o
  -5  11   9       79.56       99.98     26.59 o
  -4  11   9      543.78      477.36     28.53 o
  -3  11   9       40.07       51.30     17.09 o
  -2  11   9      994.83      948.68     39.38 o
  -1  11   9       30.69       34.75     12.45 o
   0  11   9      463.43      479.56     29.24 o
   1  11   9      105.25      131.42     17.15 o
   2  11   9     1345.20     1375.26     95.66 o
   3  11   9      680.57      695.23     64.85 o
   4  11   9      208.66      126.01     41.29 o
   5  11   9       14.75      -20.99     29.68 o
   6  11   9      267.41      238.27     44.18 o
   7  11   9      181.51      299.09    100.28 o
  -9  12   9      212.38      244.41     81.67 o
  -8  12   9        6.66       11.75     23.48 o
  -7  12   9        4.38       17.50     24.65 o
  -6  12   9        7.52       23.99     27.45 o
  -5  12   9      269.86      373.86     49.16 o
  -4  12   9       88.75      110.31     20.69 o
  -3  12   9      496.55      482.95     25.93 o
  -2  12   9        0.11       33.18     20.35 o
  -1  12   9      109.12      103.11     19.08 o
   0  12   9      362.09      375.34     32.76 o
   1  12   9      389.24      430.99     22.58 o
   2  12   9       98.14      108.70     29.99 o
   3  12   9       34.13       39.30     24.85 o
   4  12   9     1054.94     1071.56     65.26 o
   5  12   9      651.14      627.37     53.50 o
   6  12   9       31.22       42.75     25.96 o
   7  12   9        0.04       13.65     23.29 o
  -9  13   9        1.17       59.26     30.65 o
  -8  13   9        0.21        1.25     43.82 o
  -7  13   9        5.51      -25.87     25.87 o
  -6  13   9      861.29      805.94     56.88 o
  -5  13   9       61.74      105.90     29.37 o
  -4  13   9      238.44      283.95     27.84 o
  -3  13   9      219.07      241.46     24.31 o
  -2  13   9        1.43       -4.42     15.95 o
  -1  13   9       99.62      106.75     26.26 o
   0  13   9      565.29      554.05     32.42 o
   1  13   9        1.42       17.13     18.23 o
   2  13   9        8.11       45.57     25.64 o
   3  13   9      126.94      186.35     31.35 o
   4  13   9      237.18      226.34     40.44 o
   5  13   9       45.64       47.84     33.15 o
   6  13   9       47.95       57.33     33.55 o
   7  13   9        2.75       38.33     34.76 o
  -8  14   9       35.92       46.64     38.07 o
  -7  14   9      451.33      445.89     49.06 o
  -6  14   9       32.24       23.81     27.88 o
  -5  14   9        3.96        4.85     18.98 o
  -4  14   9      147.36      159.59     25.77 o
  -3  14   9        0.07       26.03     20.88 o
  -2  14   9      140.75      184.90     24.89 o
  -1  14   9       13.81       20.41     17.59 o
   0  14   9       80.25       61.18     21.88 o
   1  14   9        7.90        7.91     23.48 o
   2  14   9      232.95      269.34     69.65 o
   3  14   9      410.40      403.08     37.76 o
   4  14   9      579.59      562.78    113.87 o
   5  14   9        0.29       14.55     22.66 o
   6  14   9       38.62      103.65     88.22 o
  -8  15   9      186.54      205.59     92.71 o
  -7  15   9       12.93       39.09     45.24 o
  -6  15   9       93.09       76.11     32.14 o
  -5  15   9       12.75       26.04     28.40 o
  -4  15   9      590.81      653.75     35.56 o
  -3  15   9      216.03      288.48     43.31 o
  -2  15   9      644.67      664.95     36.42 o
  -1  15   9       37.21       18.69     18.41 o
   0  15   9      296.30      224.41     33.55 o
   1  15   9        6.08       18.59     24.52 o
   2  15   9        9.40      -23.76     24.81 o
   3  15   9       86.59      124.29     28.20 o
   4  15   9      339.53      326.38     34.62 o
   5  15   9       35.08       16.93     29.74 o
   6  15   9        4.25       35.49     33.64 o
  -7  16   9      103.32      103.05     33.56 o
  -6  16   9       18.02       45.51     33.15 o
  -5  16   9       54.29       51.17     29.13 o
  -4  16   9        4.64       33.56     26.51 o
  -3  16   9      358.14      412.18     59.68 o
  -2  16   9      365.52      329.33     29.69 o
  -1  16   9      343.47      336.25     26.67 o
   0  16   9       13.78       18.23     19.26 o
   1  16   9      494.56      556.46     42.17 o
   2  16   9       92.39       77.79     28.24 o
   3  16   9       23.97       38.03     25.49 o
   4  16   9      300.93      340.29     48.21 o
   5  16   9       20.68       28.31     32.79 o
  -6  17   9       37.88       54.23     23.61 o
  -5  17   9        1.83      -18.85     26.39 o
  -4  17   9      338.35      357.55     55.82 o
  -3  17   9        0.11       -0.21     18.03 o
  -2  17   9       10.43       12.48     19.79 o
  -1  17   9        5.63       30.20     22.12 o
   0  17   9        5.39       16.77     22.55 o
   1  17   9        7.31        5.04     23.76 o
   2  17   9       68.25       44.61     21.61 o
   3  17   9      240.41      273.50     34.74 o
   4  17   9        1.43       33.75     33.90 o
  -5  18   9        3.09       12.15     25.31 o
  -4  18   9        0.09        4.44     24.30 o
  -3  18   9       21.05       19.87     20.07 o
  -2  18   9      162.54       93.93     34.20 o
  -1  18   9       62.13       17.42     22.91 o
   0  18   9       13.41       26.22     20.75 o
   1  18   9        0.15       -2.05     20.80 o
   2  18   9       41.63       65.67     26.57 o
   3  18   9        6.19       17.23     24.43 o
  -4  19   9        0.00        1.02     23.45 o
  -3  19   9        3.37       30.92     21.29 o
  -2  19   9       25.89       18.99     23.33 o
  -1  19   9        7.51       24.61     26.87 o
   0  19   9        3.59       -5.20     21.91 o
   1  19   9        3.67        9.85     23.36 o
   2  19   9        2.03       -9.98     24.18 o
  -2  20   9        0.18       28.65     24.88 o
  -1  20   9       45.68       39.70     31.30 o
   0  20   9      106.78      145.43     57.97 o
 -10   0  10       27.61       24.62     39.90 o
  -8   0  10      505.63      649.22     60.85 o
  -6   0  10        1.49        1.31     20.85 o
  -4   0  10      721.59      604.68     39.76 o
  -2   0  10      308.60      314.99     22.62 o
   0   0  10     1933.16     1847.73     51.13 o
   2   0  10        5.42       20.74     18.06 o
   4   0  10      733.37      683.21     47.73 o
   6   0  10      372.38      376.24     43.24 o
   8   0  10      173.04      135.69     38.70 o
 -11   1  10       32.37       22.99     29.71 o
 -10   1  10       16.19       39.02     29.24 o
  -9   1  10      116.29      114.38     31.64 o
  -8   1  10        0.20       -0.19     21.72 o
  -7   1  10       12.77       -6.91     22.10 o
  -6   1  10      480.03      475.12     31.83 o
  -5   1  10       59.34       65.12     17.62 o
  -4   1  10     2787.95     2716.31     69.95 o
  -3   1  10        6.11        7.00      6.94 o
  -2   1  10       77.05       85.31      9.61 o
  -1   1  10      170.84      170.86     19.17 o
   0   1  10      437.40      464.02     17.42 o
   1   1  10      108.63      142.18     15.63 o
   2   1  10       31.74       16.91      9.47 o
   3   1  10     1533.55     1459.34     57.65 o
   4   1  10      941.57      922.47     38.14 o
   5   1  10      296.50      356.58     26.83 o
   6   1  10       16.07       14.66     19.66 o
   7   1  10       85.19       37.03     22.80 o
   8   1  10       20.99       22.22     24.72 o
 -11   2  10       15.75       -6.33     39.85 o
 -10   2  10      238.61      239.82     38.43 o
  -9   2  10       43.67       27.80     27.20 o
  -8   2  10      140.49      150.70     33.50 o
  -7   2  10      174.33      269.70     39.65 o
  -6   2  10      457.25      436.19     19.67 o
  -5   2  10        0.67        2.85      9.33 o
  -4   2  10     1004.53      960.09     40.60 o
  -3   2  10      952.64      897.40     20.50 o
  -2   2  10        0.00       10.93      7.93 o
  -1   2  10       57.97       75.26     11.67 o
   0   2  10      267.87      302.29     16.34 o
   1   2  10      448.11      440.99     17.08 o
   2   2  10      169.15      160.07     17.93 o
   3   2  10       40.98       46.82     11.10 o
   4   2  10        0.30       16.79     16.71 o
   5   2  10      394.12      386.96     27.77 o
   6   2  10       18.42       13.32     18.50 o
   7   2  10      129.85      103.52     27.04 o
   8   2  10      103.78       73.94     28.47 o
 -11   3  10        0.14       32.87     29.89 o
 -10   3  10        0.54       74.23     33.76 o
  -9   3  10      134.75      102.09     31.30 o
  -8   3  10      383.01      408.19     37.28 o
  -7   3  10      130.38      172.51     28.72 o
  -6   3  10      222.18      258.32     17.08 o
  -5   3  10      436.76      436.48     26.20 o
  -4   3  10     1486.64     1356.35     60.04 o
  -3   3  10        0.37        7.39     11.40 o
  -2   3  10      269.21      270.33     21.18 o
  -1   3  10       96.06      125.60     13.38 o
   0   3  10        0.01        0.66      8.81 o
   1   3  10      308.42      321.06     16.08 o
   2   3  10      313.36      314.94     16.55 o
   3   3  10       38.74       45.35     10.82 o
   4   3  10       55.01       92.05     19.20 o
   5   3  10      616.00      549.78     61.91 o
   6   3  10      173.43      165.03     24.87 o
   7   3  10      387.48      408.81     30.74 o
   8   3  10       91.12       74.34     28.12 o
 -10   4  10       15.32       22.45     34.76 o
  -9   4  10       25.25       48.14     28.28 o
  -8   4  10        2.06       17.83     17.47 o
  -7   4  10        1.27       25.00     22.51 o
  -6   4  10       19.67       11.19     12.19 o
  -5   4  10     1733.72     1579.78     40.33 o
  -4   4  10       95.53       77.35      8.94 o
  -3   4  10      201.40      214.77     19.34 o
  -2   4  10     1634.62     1540.35     44.48 o
  -1   4  10      227.64      224.55     20.71 o
   0   4  10       26.58       44.64     12.89 o
   1   4  10      593.21      605.75     24.38 o
   2   4  10       11.53       28.36     12.97 o
   3   4  10      387.63      353.44     17.05 o
   4   4  10      433.39      457.38     30.65 o
   5   4  10     2100.73     2020.58     71.29 o
   6   4  10       70.95       60.09     19.38 o
   7   4  10        0.00        2.41     22.81 o
   8   4  10        0.10       30.97     27.13 o
 -10   5  10      329.08      232.18     37.46 o
  -9   5  10       52.28       69.05     29.39 o
  -8   5  10      184.42      198.75     30.85 o
  -7   5  10       15.05       28.17     14.53 o
  -6   5  10     1204.19     1174.48     40.89 o
  -5   5  10       17.80       28.56     12.40 o
  -4   5  10      411.34      323.80     25.54 o
  -3   5  10      459.73      465.49     22.18 o
  -2   5  10      429.19      479.58     21.48 o
  -1   5  10      855.56      817.27     35.10 o
   0   5  10      100.07       99.06     13.99 o
   1   5  10      727.57      699.99     22.24 o
   2   5  10      420.00      406.95     31.67 o
   3   5  10     2788.42     2735.73     71.45 o
   4   5  10      289.42      309.55     26.73 o
   5   5  10      200.47      257.75     30.89 o
   6   5  10       32.90       36.10     21.67 o
   7   5  10      100.14      101.21     26.31 o
   8   5  10        9.83        2.98     21.27 o
 -10   6  10        2.11       -2.87     24.00 o
  -9   6  10        9.51       24.06     22.99 o
  -8   6  10       27.19       63.34     26.22 o
  -7   6  10      183.02      171.77     20.57 o
  -6   6  10      219.79      250.97     23.13 o
  -5   6  10      927.41      885.88     32.82 o
  -4   6  10      133.00      140.31     16.59 o
  -3   6  10     4014.58     3876.37    122.51 o
  -2   6  10      226.98      225.07     18.64 o
  -1   6  10     2597.57     2562.70     55.09 o
   0   6  10      405.52      355.55     15.96 o
   1   6  10       65.44       54.50     11.49 o
   2   6  10      234.33      250.80     17.29 o
   3   6  10     3054.54     3036.77     79.23 o
   4   6  10       16.58        7.67     20.55 o
   5   6  10      283.92      266.20     55.85 o
   6   6  10        6.86        6.95     17.61 o
   7   6  10       14.44       13.12     20.46 o
   8   6  10       57.28       62.00     42.90 o
 -10   7  10        1.26       14.05     26.08 o
  -9   7  10        1.23       15.56     24.69 o
  -8   7  10      703.15      702.76     39.33 o
  -7   7  10       13.66       13.14     13.66 o
  -6   7  10        3.09       -2.40     15.55 o
  -5   7  10      734.28      715.00     34.67 o
  -4   7  10       45.64       49.93     13.40 o
  -3   7  10     1082.83      997.58     58.00 o
  -2   7  10     1149.11     1155.84     36.06 o
  -1   7  10       34.18       24.22     10.99 o
   0   7  10      619.70      599.34     28.56 o
   1   7  10     1470.76     1397.08     35.11 o
   2   7  10     1314.52     1194.33     39.08 o
   3   7  10       49.62       45.85     15.26 o
   4   7  10        9.30        2.93     13.22 o
   5   7  10       65.90       80.50     20.67 o
   6   7  10        0.73       -3.89     21.28 o
   7   7  10      150.18      114.24     52.83 o
   8   7  10       22.27       41.89     25.32 o
 -10   8  10      165.03      103.86     40.46 o
  -9   8  10       14.23       10.47     32.11 o
  -8   8  10       39.93       20.19     22.03 o
  -7   8  10      347.55      372.96     26.04 o
  -6   8  10       10.32        6.76     12.27 o
  -5   8  10      236.86      269.83     20.24 o
  -4   8  10     2348.23     2254.30     51.75 o
  -3   8  10     1287.86     1250.94     62.02 o
  -2   8  10      126.51      122.09     15.70 o
  -1   8  10       16.92       19.99     10.60 o
   0   8  10       54.76       66.15     13.59 o
   1   8  10     2222.33     2266.07     59.91 o
   2   8  10      597.03      582.29     28.45 o
   3   8  10      187.25      200.84     28.73 o
   4   8  10     2458.99     2414.90     79.55 o
   5   8  10       63.40       43.29     21.67 o
   6   8  10       98.62       70.22     34.77 o
   7   8  10       67.15       69.99     37.44 o
   8   8  10      128.08       81.04     37.97 o
 -10   9  10       10.45       52.34     37.73 o
  -9   9  10      152.71      134.04     41.15 o
  -8   9  10      211.66      203.68     44.14 o
  -7   9  10       50.78       60.18     20.55 o
  -6   9  10       92.00       74.28     16.47 o
  -5   9  10      494.60      551.72     30.51 o
  -4   9  10      767.85      734.66     29.57 o
  -3   9  10      573.22      537.39     25.03 o
  -2   9  10      196.59      179.67     17.20 o
  -1   9  10      210.87      219.74     20.53 o
   0   9  10      960.19      880.42     28.49 o
   1   9  10      111.45      113.63     11.81 o
   2   9  10      408.00      434.64     30.04 o
   3   9  10      252.83      317.74     24.95 o
   4   9  10        0.86        0.29     15.54 o
   5   9  10        0.45       14.14     30.41 o
   6   9  10       30.55        0.53     38.47 o
   7   9  10      108.66       94.91     38.71 o
  -9  10  10        4.02      -23.53     31.90 o
  -8  10  10      569.74      609.50     44.00 o
  -7  10  10       12.94        2.09     18.83 o
  -6  10  10      889.83      829.22     39.45 o
  -5  10  10     1178.82     1212.56     43.77 o
  -4  10  10       21.11       20.19     11.95 o
  -3  10  10      268.42      259.64     24.97 o
  -2  10  10      465.33      420.86     37.83 o
  -1  10  10      183.66      192.63     29.93 o
   0  10  10     1889.44     1752.41     59.58 o
   1  10  10       27.80       29.50     10.69 o
   2  10  10      489.22      499.65     31.89 o
   3  10  10        5.91       -0.10     21.42 o
   4  10  10      182.14      230.95     39.56 o
   5  10  10      171.96      226.63     32.35 o
   6  10  10      141.80      113.41     28.04 o
   7  10  10      101.74       83.41     38.56 o
  -9  11  10       63.08       68.60     32.12 o
  -8  11  10       37.58       24.75     26.16 o
  -7  11  10       19.18        8.82     21.29 o
  -6  11  10       51.74       80.64     21.56 o
  -5  11  10       96.67       53.68     30.35 o
  -4  11  10      732.24      790.51     36.36 o
  -3  11  10       20.06       27.42     16.03 o
  -2  11  10      664.90      747.71     34.52 o
  -1  11  10      104.99      133.31     29.27 o
   0  11  10      138.15      125.32     11.82 o
   1  11  10       21.00       58.86     25.61 o
   2  11  10      455.23      526.20     41.15 o
   3  11  10       83.97       76.03     33.88 o
   4  11  10       66.49       48.12     33.18 o
   5  11  10        0.07        8.10     28.28 o
   6  11  10       57.81       67.78     34.16 o
   7  11  10       27.70       14.78     42.06 o
  -9  12  10       50.26       66.25     41.61 o
  -8  12  10      264.67      227.02     52.28 o
  -7  12  10      423.61      452.87     78.96 o
  -6  12  10       89.38       84.54     28.16 o
  -5  12  10      287.10      391.70     51.30 o
  -4  12  10     1410.29     1459.18     51.84 o
  -3  12  10       11.09      -13.28     16.72 o
  -2  12  10       37.34       45.72     19.86 o
  -1  12  10      205.42      213.46     29.71 o
   0  12  10       67.08       93.78     18.16 o
   1  12  10        0.02        3.63     23.52 o
   2  12  10        3.34       37.24     19.71 o
   3  12  10        0.02      -24.35     24.74 o
   4  12  10       33.24       34.89     32.81 o
   5  12  10      245.59      336.60     45.39 o
   6  12  10       79.40      109.20     40.01 o
  -8  13  10       33.23       35.27     33.67 o
  -7  13  10        9.63       -2.56     26.58 o
  -6  13  10      117.17      126.12     25.25 o
  -5  13  10      315.02      314.30     33.14 o
  -4  13  10      463.06      482.16     42.22 o
  -3  13  10       34.41       26.65     18.48 o
  -2  13  10      138.71      206.40     22.19 o
  -1  13  10      349.11      359.38     32.15 o
   0  13  10        2.09       16.21     16.33 o
   1  13  10      112.79      146.20     32.05 o
   2  13  10      224.53      239.38     38.53 o
   3  13  10      566.13      566.58     65.00 o
   4  13  10      140.33      204.40     40.79 o
   5  13  10       34.54       41.55     33.51 o
   6  13  10       12.15       45.22     53.09 o
  -8  14  10        1.21      106.21     52.83 o
  -7  14  10       82.89      112.36     27.37 o
  -6  14  10        0.13       -8.58     26.21 o
  -5  14  10       13.45        2.70     20.50 o
  -4  14  10       56.91       38.71     26.78 o
  -3  14  10      113.51      145.33     23.17 o
  -2  14  10      244.39      260.17     29.64 o
  -1  14  10        8.28       -4.17     14.39 o
   0  14  10       31.66        4.06     23.43 o
   1  14  10       11.52       22.65     25.31 o
   2  14  10       16.82       19.87     25.63 o
   3  14  10       16.58       11.94     24.23 o
   4  14  10       24.15       14.38     23.09 o
   5  14  10      383.21      348.27     59.24 o
  -7  15  10       84.54      105.60     33.82 o
  -6  15  10      329.14      319.15     39.43 o
  -5  15  10       21.79        6.44     24.67 o
  -4  15  10        4.23       -6.08     22.83 o
  -3  15  10        9.73       41.51     21.85 o
  -2  15  10        6.70        5.38     17.32 o
  -1  15  10      141.45      195.08     42.06 o
   0  15  10       50.70       77.02     29.27 o
   1  15  10       58.45       64.60     28.72 o
   2  15  10        8.04       -5.49     24.57 o
   3  15  10      389.69      339.92     37.47 o
   4  15  10       60.82       44.11     35.69 o
   5  15  10      372.42      489.47     42.32 o
  -6  16  10        0.03        0.68     79.15 o
  -5  16  10       10.54        8.32     21.96 o
  -4  16  10        1.32      -16.35     26.18 o
  -3  16  10      369.74      401.71     30.83 o
  -2  16  10       97.50      102.01     24.32 o
  -1  16  10       14.56       24.18     22.47 o
   0  16  10       56.56       79.82     31.27 o
   1  16  10        2.34       28.38     26.92 o
   2  16  10       88.24       54.88     28.87 o
   3  16  10        1.58       -7.13     24.11 o
   4  16  10       27.08       46.13     35.13 o
  -5  17  10       50.85      106.01     58.88 o
  -4  17  10      547.35      610.51     78.40 o
  -3  17  10       31.72      -13.64     19.72 o
  -2  17  10       97.34      100.83     27.05 o
  -1  17  10       83.53       88.26     26.63 o
   0  17  10        3.31       23.05     24.30 o
   1  17  10        4.11       24.73     25.72 o
   2  17  10      110.34      185.44     61.72 o
   3  17  10      267.91      321.60     32.18 o
  -4  18  10      212.66      216.29     35.72 o
  -3  18  10      253.47      175.91     34.62 o
  -2  18  10      276.80      317.22     35.75 o
  -1  18  10       10.18       13.78     22.17 o
   0  18  10       28.83       57.75     27.54 o
   1  18  10        0.03       18.58     24.27 o
   2  18  10        3.83       54.63     28.68 o
  -3  19  10        0.11      -12.66     27.96 o
  -2  19  10      403.98      321.83     31.70 o
  -1  19  10       24.44       42.78     22.02 o
   0  19  10        7.56       39.81     26.66 o
   1  19  10       45.75       49.75     27.01 o
  -9   0  11       30.80        8.36     26.53 o
  -7   0  11       39.31       66.79     37.17 o
  -5   0  11      838.19      763.33     28.27 o
  -3   0  11     2955.99     2717.05    140.49 o
  -1   0  11      381.83      417.21     24.05 o
   1   0  11      670.04      615.79     35.50 o
   3   0  11        3.66       -2.51     15.66 o
   5   0  11     2207.93     2397.36    103.34 o
   7   0  11      178.35      143.36     65.91 o
 -10   1  11      300.52      362.25     41.10 o
  -9   1  11       41.91       55.61     29.12 o
  -8   1  11      716.65      685.24     40.79 o
  -7   1  11      275.49      386.33     30.05 o
  -6   1  11      929.15      870.69     45.31 o
  -5   1  11     1246.35     1185.73     43.28 o
  -4   1  11      332.60      291.17     13.88 o
  -3   1  11      176.88      178.72     10.77 o
  -2   1  11     1520.88     1532.44     38.39 o
  -1   1  11       26.43       41.41     11.52 o
   0   1  11      532.76      520.69     26.14 o
   1   1  11      259.74      293.88     19.61 o
   2   1  11        2.50        3.51     12.41 o
   3   1  11       27.75       18.92     17.21 o
   4   1  11        4.49        5.29     16.56 o
   5   1  11        1.01      -14.60     17.58 o
   6   1  11      162.74      181.61     59.90 o
   7   1  11        5.03        3.38     16.50 o
   8   1  11        5.62       -7.66     23.89 o
 -10   2  11      178.36      304.08     40.64 o
  -9   2  11        3.45       20.81     21.56 o
  -8   2  11       63.69       69.61     30.14 o
  -7   2  11      186.60      217.05     31.09 o
  -6   2  11      607.55      556.94     23.35 o
  -5   2  11      724.72      703.89     27.46 o
  -4   2  11        0.21        0.32      8.95 o
  -3   2  11     1317.06     1256.59     33.15 o
  -2   2  11      361.48      371.22     16.96 o
  -1   2  11       67.62       46.65     11.40 o
   0   2  11      190.00      227.93     16.10 o
   1   2  11      816.80      737.77     26.88 o
   2   2  11       61.20       54.61     16.79 o
   3   2  11     1032.48      977.57     37.96 o
   4   2  11      427.70      380.75     49.08 o
   5   2  11       56.76       28.13     19.34 o
   6   2  11      246.98      282.19     27.42 o
   7   2  11      468.52      493.78     39.14 o
   8   2  11       40.93       30.86     26.46 o
 -10   3  11       71.16       86.49     52.19 o
  -9   3  11       96.48       36.68     27.85 o
  -8   3  11      757.62      781.70     48.62 o
  -7   3  11       59.11       59.49     28.21 o
  -6   3  11      754.35      675.77     30.03 o
  -5   3  11       89.57      113.93     15.89 o
  -4   3  11      502.25      442.54     17.83 o
  -3   3  11      195.93      223.37     16.29 o
  -2   3  11      199.24      198.09     16.72 o
  -1   3  11     1032.56      986.27     27.06 o
   0   3  11      150.88      173.14     15.15 o
   1   3  11      453.30      528.28     21.18 o
   2   3  11      116.81       97.20     15.50 o
   3   3  11        6.34       10.13     11.80 o
   4   3  11      144.72      136.66     21.25 o
   5   3  11      290.58      275.34     33.39 o
   6   3  11       12.37       18.29     23.55 o
   7   3  11       52.86       35.18     17.12 o
   8   3  11      108.19       87.06     29.58 o
 -10   4  11       55.88       34.47     32.03 o
  -9   4  11       65.86       45.97     28.77 o
  -8   4  11      102.31      115.06     24.24 o
  -7   4  11       45.38       43.43     25.55 o
  -6   4  11      263.92      312.45     19.58 o
  -5   4  11      313.75      366.38     21.01 o
  -4   4  11     1728.00     1713.61     47.85 o
  -3   4  11      269.76      253.21     19.79 o
  -2   4  11       82.39      106.67     16.10 o
  -1   4  11      679.01      678.61     27.18 o
   0   4  11      150.84      191.63     16.41 o
   1   4  11      711.43      701.39     31.46 o
   2   4  11     1601.92     1556.49     51.09 o
   3   4  11        0.47       19.59     18.73 o
   4   4  11      165.59      190.92     25.13 o
   5   4  11      610.04      682.64     39.92 o
   6   4  11      580.01      602.91     41.78 o
   7   4  11        8.10       11.15     21.78 o
   8   4  11       62.88      100.17     24.86 o
 -10   5  11      134.81      188.00     44.27 o
  -9   5  11        1.17      -25.49     26.53 o
  -8   5  11        0.03      -14.68     22.37 o
  -7   5  11        1.00        5.68     20.64 o
  -6   5  11      854.26      912.10     30.96 o
  -5   5  11      169.74      209.47     17.72 o
  -4   5  11      747.86      731.45     27.17 o
  -3   5  11      526.57      526.73     28.21 o
  -2   5  11      467.61      473.52     23.30 o
  -1   5  11      839.53      855.27     27.51 o
   0   5  11       20.63       25.01     11.39 o
   1   5  11      283.04      279.47     30.77 o
   2   5  11      501.75      545.21     28.01 o
   3   5  11      145.52      127.32     20.83 o
   4   5  11       67.71       63.48     20.18 o
   5   5  11        0.95       23.10     22.33 o
   6   5  11      302.31      289.23     26.19 o
   7   5  11        3.56      -17.80     21.70 o
   8   5  11       50.85       38.19     24.72 o
 -10   6  11        5.44        7.16     26.66 o
  -9   6  11      368.33      370.56     59.67 o
  -8   6  11      759.43      868.04     47.73 o
  -7   6  11       14.08       36.54     23.40 o
  -6   6  11        2.52       -4.02     11.06 o
  -5   6  11       10.59       32.98     15.55 o
  -4   6  11     2954.71     2825.71     72.14 o
  -3   6  11     1071.58      999.19     41.14 o
  -2   6  11       54.14       68.87     14.74 o
  -1   6  11      309.03      309.22     20.63 o
   0   6  11     3213.20     2950.57     67.44 o
   1   6  11      160.69      163.31     22.13 o
   2   6  11      354.97      418.22     28.36 o
   3   6  11       65.56       65.15     20.45 o
   4   6  11      629.80      600.56     38.27 o
   5   6  11       18.28       31.05     22.40 o
   6   6  11      132.62      110.41     23.73 o
   7   6  11      182.32      115.54     26.61 o
 -10   7  11       74.71       59.86     38.25 o
  -9   7  11      218.64      314.48     45.75 o
  -8   7  11       16.38       17.06     22.52 o
  -7   7  11       78.68       75.28     20.72 o
  -6   7  11      298.31      324.58     24.77 o
  -5   7  11       33.42       36.96     13.71 o
  -4   7  11      149.94      131.54     18.08 o
  -3   7  11       10.64       21.81     12.83 o
  -2   7  11      309.47      322.79     34.14 o
  -1   7  11      445.72      439.66     19.63 o
   0   7  11      474.56      402.24     30.05 o
   1   7  11      181.38      172.26     15.31 o
   2   7  11      732.48      649.31     27.76 o
   3   7  11        0.62       26.56     15.12 o
   4   7  11      285.25      251.33     25.30 o
   5   7  11        0.39       19.76     17.20 o
   6   7  11       16.83        8.28     29.15 o
   7   7  11       48.53       37.02     33.90 o
  -9   8  11        0.79       37.99     35.86 o
  -8   8  11      103.75       68.88     33.57 o
  -7   8  11      190.42      190.99     17.01 o
  -6   8  11       64.29       60.09     18.51 o
  -5   8  11     3149.61     2990.79     78.06 o
  -4   8  11       31.53       49.87     16.97 o
  -3   8  11      466.74      503.48     30.04 o
  -2   8  11     2270.93     2240.16     60.82 o
  -1   8  11        0.30       -9.48      9.90 o
   0   8  11      100.43      118.85     19.76 o
   1   8  11        0.16        7.93     10.30 o
   2   8  11        0.04        3.69     15.04 o
   3   8  11       13.06       11.48     15.44 o
   4   8  11       96.33      146.01     40.46 o
   5   8  11      197.00      160.81     39.61 o
   6   8  11      407.92      525.15     71.04 o
   7   8  11       25.87       28.06     33.43 o
  -9   9  11        8.35       27.34     33.64 o
  -8   9  11      252.25      338.48     47.66 o
  -7   9  11      204.91      191.96     29.69 o
  -6   9  11       74.71       49.74     20.34 o
  -5   9  11      660.85      665.78     30.78 o
  -4   9  11       86.80       63.72     15.45 o
  -3   9  11      251.60      298.74     21.99 o
  -2   9  11      459.58      459.30     23.52 o
  -1   9  11     1676.14     1628.90     44.01 o
   0   9  11       15.84       12.50     12.43 o
   1   9  11       70.70       54.26     11.34 o
   2   9  11        9.94       33.14     13.27 o
   3   9  11      224.17      249.24     32.57 o
   4   9  11       96.32       72.12     45.14 o
   5   9  11       54.67       81.16     36.78 o
   6   9  11       72.95       78.97     36.58 o
   7   9  11       33.97       45.15     35.92 o
  -9  10  11      207.20      127.65     40.28 o
  -8  10  11       59.18       29.70     25.68 o
  -7  10  11        0.02        1.28     25.62 o
  -6  10  11      262.88      229.17     20.81 o
  -5  10  11     1339.69     1285.06     66.04 o
  -4  10  11      234.23      248.98     30.53 o
  -3  10  11     2457.07     2307.39     77.32 o
  -2  10  11       49.54       89.46     24.80 o
  -1  10  11       31.76       18.16     12.74 o
   0  10  11       67.91       83.34     13.75 o
   1  10  11       77.87       68.12     27.66 o
   2  10  11      227.01      269.28     35.73 o
   3  10  11        8.68        7.09     23.58 o
   4  10  11        0.09        9.15     28.18 o
   5  10  11        1.70      104.96     53.09 o
   6  10  11       13.07       20.44     33.71 o
  -8  11  11       14.52       65.81     46.51 o
  -7  11  11      165.03      166.16     29.28 o
  -6  11  11      163.77      100.69     29.40 o
  -5  11  11      445.01      413.26     51.59 o
  -4  11  11        0.72      -22.79     22.79 o
  -3  11  11      140.92      205.90     27.61 o
  -2  11  11      465.68      449.45     24.28 o
  -1  11  11       10.02       -1.32     11.03 o
   0  11  11       46.45       30.94     16.61 o
   1  11  11      623.27      623.18     44.57 o
   2  11  11       23.08       39.26     26.37 o
   3  11  11        0.24        3.10     22.88 o
   4  11  11        0.06        6.82     30.09 o
   5  11  11        0.05       17.21     55.65 o
   6  11  11       41.55       84.42     59.50 o
  -8  12  11       22.21       -3.91     36.95 o
  -7  12  11      662.80      641.62     43.97 o
  -6  12  11        0.01      -23.62     23.62 o
  -5  12  11        7.20       26.82     23.25 o
  -4  12  11      853.21      926.71     48.47 o
  -3  12  11      728.98      749.61     44.46 o
  -2  12  11       80.35       83.34     22.09 o
  -1  12  11       57.78       82.23     16.85 o
   0  12  11        1.19       15.37     27.80 o
   1  12  11      358.18      339.36     31.96 o
   2  12  11       56.27       27.90     26.38 o
   3  12  11        0.38       32.22     26.05 o
   4  12  11        0.23       -7.69     22.91 o
   5  12  11       91.72       25.67     35.49 o
   6  12  11        1.44      -35.72     35.72 o
  -8  13  11        6.68       26.03     49.15 o
  -7  13  11        7.58       26.99     26.16 o
  -6  13  11        2.40      -16.45     27.45 o
  -5  13  11       42.76       57.53     24.94 o
  -4  13  11      665.56      605.56     43.05 o
  -3  13  11       14.42       16.10     17.98 o
  -2  13  11      205.55      235.28     34.43 o
  -1  13  11       29.73       22.31     16.65 o
   0  13  11        7.46       17.53     25.33 o
   1  13  11       30.56       26.87     18.19 o
   2  13  11        3.95      -13.56     23.91 o
   3  13  11      280.53      293.37     36.63 o
   4  13  11       87.00       47.71     35.82 o
   5  13  11        3.58       25.82     41.80 o
  -7  14  11      129.39      162.12     34.03 o
  -6  14  11      852.13      838.38     52.38 o
  -5  14  11      427.50      422.47     40.31 o
  -4  14  11       61.58      115.26     32.20 o
  -3  14  11       31.55       24.17     18.87 o
  -2  14  11      162.67      196.86     23.02 o
  -1  14  11      119.02      102.83     32.34 o
   0  14  11        0.85      -15.48     26.39 o
   1  14  11       18.43       17.71     25.71 o
   2  14  11       12.89        5.04     25.65 o
   3  14  11        3.41       -4.98     24.34 o
   4  14  11        0.19        3.85     31.19 o
   5  14  11       35.58       25.01     34.40 o
  -6  15  11       18.79        4.10     26.15 o
  -5  15  11       14.64        9.85     25.38 o
  -4  15  11      207.43      182.19     40.30 o
  -3  15  11       76.21       75.33     25.80 o
  -2  15  11      507.55      469.47     30.55 o
  -1  15  11      182.62      170.81     47.76 o
   0  15  11      474.92      554.76     45.75 o
   1  15  11       22.29        1.03     26.60 o
   2  15  11       38.19       42.83     29.30 o
   3  15  11        7.78       -7.55     25.44 o
   4  15  11      134.45       98.38     39.51 o
  -6  16  11       85.85       63.11     36.01 o
  -5  16  11       45.41       14.93     26.82 o
  -4  16  11        1.50       24.82     25.98 o
  -3  16  11      101.10      104.74     30.72 o
  -2  16  11       86.47       93.92     28.10 o
  -1  16  11       24.99       48.28     25.17 o
   0  16  11      151.75      234.60     31.39 o
   1  16  11       15.60       56.47     29.56 o
   2  16  11       14.29       56.81     29.37 o
   3  16  11       13.30       -7.38     25.21 o
  -5  17  11      286.78      324.36     36.02 o
  -4  17  11      138.10      146.19     33.62 o
  -3  17  11       41.53       81.92     33.15 o
  -2  17  11       91.20      156.93     35.31 o
  -1  17  11      425.28      473.04     39.10 o
   0  17  11       16.33       18.60     24.81 o
   1  17  11      183.06      269.28     37.55 o
   2  17  11       67.76      111.49     32.93 o
  -3  18  11      324.85      350.17     49.77 o
  -2  18  11      147.60      254.07     42.57 o
  -1  18  11       30.87       57.67     26.41 o
   0  18  11      178.23      168.68     34.77 o
   1  18  11      121.76       83.53     25.98 o
 -10   0  12        0.92       32.31     43.09 o
  -8   0  12      190.75      271.83     39.35 o
  -6   0  12       78.06       80.12     29.68 o
  -4   0  12      269.42      302.77     24.75 o
  -2   0  12      821.36      797.96     35.54 o
   0   0  12      950.56      714.51     37.48 o
   2   0  12      353.73      345.81     30.49 o
   4   0  12        2.15       49.92     33.34 o
   6   0  12        0.69      -18.58     28.22 o
 -10   1  12      111.47      190.01     37.55 o
  -9   1  12        5.88      -28.52     28.52 o
  -8   1  12        2.85        2.97     23.04 o
  -7   1  12       41.97        1.68     21.91 o
  -6   1  12        1.47      -22.40     22.40 o
  -5   1  12        0.05       -1.91     10.12 o
  -4   1  12      303.70      290.91     16.77 o
  -3   1  12      945.71      881.43     27.98 o
  -2   1  12       38.16       58.52     12.59 o
  -1   1  12     1141.67     1108.27     28.13 o
   0   1  12       49.55       63.67     11.32 o
   1   1  12        0.01        7.55     13.34 o
   2   1  12      316.85      324.61     17.60 o
   3   1  12      213.39      255.35     21.66 o
   4   1  12        1.02        4.21     16.95 o
   5   1  12       11.58       20.04     19.57 o
   6   1  12       11.03       16.00     20.11 o
   7   1  12       21.01       12.56     21.36 o
 -10   2  12        0.13        0.40     31.88 o
  -9   2  12      183.54      232.57     36.09 o
  -8   2  12       68.44       53.91     24.21 o
  -7   2  12       46.71       46.97     25.70 o
  -6   2  12      275.76      316.23     23.25 o
  -5   2  12      161.56      190.41     18.47 o
  -4   2  12      451.43      435.85     28.17 o
  -3   2  12        8.04       18.05     16.40 o
  -2   2  12      980.35      878.41     25.06 o
  -1   2  12       94.85      113.47     17.48 o
   0   2  12      996.14      872.86     26.94 o
   1   2  12        0.35       13.51     13.75 o
   2   2  12      484.77      473.99     31.55 o
   3   2  12      790.08      766.63     35.68 o
   4   2  12       76.74       73.23     21.25 o
   5   2  12       19.92       14.72     18.61 o
   6   2  12        5.89        1.95     15.48 o
   7   2  12       19.29       22.07     24.86 o
 -10   3  12        4.13       73.44     47.70 o
  -9   3  12       95.20      132.06     33.83 o
  -8   3  12       35.97       42.54     26.69 o
  -7   3  12        0.82       -0.37     16.80 o
  -6   3  12       30.43       23.92     21.27 o
  -5   3  12       78.14       84.31     16.12 o
  -4   3  12        3.95        8.39     12.90 o
  -3   3  12      280.18      294.30     20.27 o
  -2   3  12      144.97      152.64     15.72 o
  -1   3  12      827.47      763.10     25.12 o
   0   3  12      338.39      336.78     19.62 o
   1   3  12      457.40      410.01     22.88 o
   2   3  12      208.54      199.19     18.80 o
   3   3  12      160.18      205.62     31.71 o
   4   3  12        5.03       19.69     18.80 o
   5   3  12        0.19      -21.17     21.17 o
   6   3  12      120.95      139.02     31.15 o
   7   3  12       23.67       -4.80     27.25 o
 -10   4  12        0.04      -15.70     27.58 o
  -9   4  12        0.04        1.52     19.21 o
  -8   4  12      266.75      225.11     28.96 o
  -7   4  12      134.17      144.78     26.04 o
  -6   4  12      573.87      501.29     31.11 o
  -5   4  12      228.15      260.92     40.50 o
  -4   4  12     2093.62     2030.96     56.17 o
  -3   4  12      357.24      359.73     22.06 o
  -2   4  12      466.37      414.40     21.56 o
  -1   4  12      191.95      207.41     17.01 o
   0   4  12        0.95        1.05     11.36 o
   1   4  12      109.33      105.76     15.98 o
   2   4  12      193.81      224.86     20.49 o
   3   4  12       29.17       26.23     15.78 o
   4   4  12      338.70      358.95     35.50 o
   5   4  12      820.89      883.24     50.89 o
   6   4  12        0.50       18.12     21.86 o
   7   4  12      103.06      129.39     28.94 o
  -9   5  12      366.43      347.60     49.60 o
  -8   5  12      150.70      101.77     29.61 o
  -7   5  12       13.16       18.69     19.74 o
  -6   5  12      176.72      140.88     22.42 o
  -5   5  12      293.14      289.49     28.03 o
  -4   5  12        0.47        7.32     12.56 o
  -3   5  12      161.67      174.05     19.39 o
  -2   5  12      174.04      172.85     17.23 o
  -1   5  12      909.93      835.03     29.31 o
   0   5  12      654.81      539.26     23.78 o
   1   5  12       10.02        1.34     15.49 o
   2   5  12       35.02       34.73     17.39 o
   3   5  12       54.59       25.20     16.11 o
   4   5  12        2.54       13.85     19.83 o
   5   5  12       36.91       51.20     22.52 o
   6   5  12        0.09        4.22     19.50 o
   7   5  12        0.04       24.76     26.51 o
  -9   6  12        0.54       -0.08     24.88 o
  -8   6  12      129.50       96.24     32.35 o
  -7   6  12      183.71      153.26     20.58 o
  -6   6  12      565.97      542.28     26.32 o
  -5   6  12      930.91      903.55     34.86 o
  -4   6  12     1663.45     1579.16     62.56 o
  -3   6  12      861.04      862.63     32.33 o
  -2   6  12      176.62      193.59     16.97 o
  -1   6  12       10.02       21.55     12.19 o
   0   6  12      481.90      465.61     18.94 o
   1   6  12       25.72       47.14     18.43 o
   2   6  12       28.83        8.48     15.84 o
   3   6  12        2.98        5.34     17.05 o
   4   6  12       51.75       36.06     23.36 o
   5   6  12       51.22       51.01     24.28 o
   6   6  12        0.01       -0.90     27.37 o
   7   6  12       28.26       29.62     35.16 o
  -9   7  12      201.90      203.20     44.67 o
  -8   7  12      199.34      187.41     26.06 o
  -7   7  12       83.22       77.43     28.41 o
  -6   7  12       60.54       59.51     19.38 o
  -5   7  12      528.59      547.92     35.24 o
  -4   7  12        0.33       25.29     15.85 o
  -3   7  12      651.24      694.83     29.45 o
  -2   7  12      508.81      517.26     22.94 o
  -1   7  12       49.96       33.36     13.08 o
   0   7  12      126.97      122.44     18.23 o
   1   7  12     2054.23     1807.96     48.15 o
   2   7  12       78.02      101.56     15.67 o
   3   7  12      360.36      342.98     25.54 o
   4   7  12       69.26       76.29     20.59 o
   5   7  12       82.87      105.24     38.63 o
   6   7  12       30.19       32.23     32.62 o
  -9   8  12        1.78       10.71     46.08 o
  -8   8  12      561.56      554.13     52.69 o
  -7   8  12      206.41      193.44     35.27 o
  -6   8  12      248.58      191.85     19.57 o
  -5   8  12      145.24      163.67     21.92 o
  -4   8  12      762.18      776.56     32.42 o
  -3   8  12      387.06      400.71     32.74 o
  -2   8  12        1.07        5.92     10.37 o
  -1   8  12        0.21        7.51     11.73 o
   0   8  12      532.30      436.31     23.98 o
   1   8  12      113.89      102.29     18.51 o
   2   8  12      385.57      404.72     28.27 o
   3   8  12       68.94       82.70     16.87 o
   4   8  12        2.04       16.47     33.08 o
   5   8  12       77.09       -4.28     54.63 o
   6   8  12      111.65       99.66     37.53 o
  -9   9  12        0.00       22.17     33.71 o
  -8   9  12        5.40       28.79     39.64 o
  -7   9  12      260.98      293.27     40.24 o
  -6   9  12      254.25      190.77     37.14 o
  -5   9  12      186.66      205.49     26.02 o
  -4   9  12      493.10      516.63     42.79 o
  -3   9  12        0.63        1.21     11.58 o
  -2   9  12       23.54       11.59     12.76 o
  -1   9  12      226.95      180.68     19.49 o
   0   9  12       46.67       50.53     12.93 o
   1   9  12      156.62      175.81     18.40 o
   2   9  12        1.04       20.29     25.52 o
   3   9  12      322.98      280.35     88.93 o
   4   9  12        7.64       70.99     58.22 o
   5   9  12        8.15       40.70     34.62 o
   6   9  12        2.53       13.42     31.89 o
  -8  10  12      439.71      406.38     52.09 o
  -7  10  12       22.56       55.50     38.94 o
  -6  10  12        1.36       11.24     21.69 o
  -5  10  12      464.78      418.81     36.38 o
  -4  10  12        3.26       17.37     20.27 o
  -3  10  12      550.35      518.11     30.05 o
  -2  10  12        4.58        6.28     15.18 o
  -1  10  12       28.60       22.64     15.81 o
   0  10  12       17.50      -21.15     21.15 o
   1  10  12       51.45       51.57     23.41 o
   2  10  12       43.16       45.17     24.29 o
   3  10  12       59.04       42.51     27.02 o
   4  10  12       59.69      101.34     36.86 o
   5  10  12       19.09       10.05     58.22 o
   6  10  12       10.71       20.30     34.27 o
  -8  11  12       10.71       64.00     33.34 o
  -7  11  12      132.19      182.79     37.38 o
  -6  11  12       83.99      106.97     33.64 o
  -5  11  12        0.89       24.49     21.73 o
  -4  11  12       26.14       26.59     22.40 o
  -3  11  12       60.57       47.72     29.10 o
  -2  11  12      176.98      183.15     26.52 o
  -1  11  12       54.53       67.50     21.83 o
   0  11  12       23.11       26.76     27.62 o
   1  11  12      186.82      187.02     41.66 o
   2  11  12        6.53      -27.76     27.76 o
   3  11  12       25.06       26.74     25.42 o
   4  11  12       39.25       66.07     72.07 o
   5  11  12        4.15      -23.05     33.34 o
  -7  12  12      166.11      213.31     46.56 o
  -6  12  12       95.06      110.07     31.38 o
  -5  12  12      342.62      377.35     38.67 o
  -4  12  12        0.75       -3.37     20.63 o
  -3  12  12        2.68       37.71     20.29 o
  -2  12  12        8.41        5.37     17.52 o
  -1  12  12       19.31       13.55     23.58 o
   0  12  12      127.62      123.38     45.15 o
   1  12  12      138.61      147.14     45.47 o
   2  12  12      264.80      288.21     49.31 o
   3  12  12      128.93      158.23     42.74 o
   4  12  12      240.78      241.09     44.34 o
   5  12  12      235.41      238.44     34.70 o
  -7  13  12       15.25      -27.30     29.82 o
  -6  13  12        6.16        2.41     23.08 o
  -5  13  12      381.80      413.14     40.20 o
  -4  13  12       26.67       30.92     24.77 o
  -3  13  12      272.46      301.42     29.98 o
  -2  13  12       23.11       -3.14     17.28 o
  -1  13  12      113.61       72.48     31.54 o
   0  13  12        0.67       31.21     27.92 o
   1  13  12        0.49       26.28     27.95 o
   2  13  12      271.14      323.54     38.77 o
   3  13  12      389.84      467.60     55.08 o
   4  13  12       25.90      -18.45     24.85 o
  -6  14  12       45.20       57.93     28.65 o
  -5  14  12       98.67      107.88     29.96 o
  -4  14  12      101.15       90.81     28.79 o
  -3  14  12       58.14       21.36     22.73 o
  -2  14  12      115.49      150.03     25.77 o
  -1  14  12      105.90       71.41     32.45 o
   0  14  12        0.51      -22.08     28.15 o
   1  14  12       47.03       49.05     30.78 o
   2  14  12        2.84        0.47     20.10 o
   3  14  12      406.48      462.66     73.63 o
   4  14  12       74.52       23.81     35.52 o
  -5  15  12       76.80       55.67     29.36 o
  -4  15  12       33.35       62.59     41.91 o
  -3  15  12       40.25       43.84     25.40 o
  -2  15  12       11.95       -8.44     35.08 o
  -1  15  12      180.07      291.87     39.84 o
   0  15  12        0.16       38.57     31.70 o
   1  15  12       53.61      147.37     33.74 o
   2  15  12       83.01       48.62     30.28 o
   3  15  12       81.06       76.88     31.67 o
  -4  16  12       54.29       65.93     34.72 o
  -3  16  12       25.13       64.02     26.43 o
  -2  16  12      243.85      300.92     42.79 o
  -1  16  12        2.36       11.40     32.54 o
   0  16  12       43.16       87.94     39.36 o
   1  16  12       81.82       78.82     32.47 o
   2  16  12       83.90       77.19     32.45 o
  -3  17  12       37.58       17.62     42.60 o
  -2  17  12        0.06       22.53     32.53 o
  -1  17  12       31.13       13.63     24.04 o
   0  17  12       21.31       47.58     45.07 o
  -9   0  13       36.21       48.85     41.11 o
  -7   0  13      125.79       86.62     32.70 o
  -5   0  13     1038.36     1137.89     69.81 o
  -3   0  13     1565.26     1383.26     52.27 o
  -1   0  13      135.90      153.73     23.96 o
   1   0  13       57.70       69.56     24.00 o
   3   0  13      512.72      584.97     45.79 o
   5   0  13      396.11      371.18     59.76 o
   7   0  13      269.32      246.84     90.27 o
  -9   1  13       19.90       14.05     26.75 o
  -8   1  13        5.46       -2.61     24.48 o
  -7   1  13        0.00      -12.40     19.78 o
  -6   1  13        0.64        8.96     22.14 o
  -5   1  13        3.85        5.71     20.34 o
  -4   1  13      265.45      259.04     16.88 o
  -3   1  13       72.54       48.09     12.58 o
  -2   1  13     1048.69      937.41     26.61 o
  -1   1  13        0.46       -0.81     10.35 o
   0   1  13      812.62      795.42     29.28 o
   1   1  13       11.75       26.10     15.56 o
   2   1  13       35.75       30.42     13.57 o
   3   1  13      265.09      263.98     23.16 o
   4   1  13        2.77        8.14     19.86 o
   5   1  13        1.86       27.83     20.50 o
   6   1  13       70.30      100.06     34.35 o
  -9   2  13      183.17      102.31     33.72 o
  -8   2  13       10.81        4.75     21.95 o
  -7   2  13       18.75       24.45     18.02 o
  -6   2  13      145.16      179.28     30.11 o
  -5   2  13      487.02      515.72     26.60 o
  -4   2  13      148.16      137.96     20.77 o
  -3   2  13      677.17      681.39     23.99 o
  -2   2  13       62.28      100.29     13.54 o
  -1   2  13      626.52      549.88     23.72 o
   0   2  13      706.33      622.74     41.63 o
   1   2  13      139.90      134.35     18.30 o
   2   2  13        5.89        1.25     15.13 o
   3   2  13       85.51       77.62     21.03 o
   4   2  13        0.17        7.91     18.14 o
   5   2  13       20.65       -8.67     18.92 o
   6   2  13        0.48       21.17     23.80 o
  -9   3  13        3.71        3.75     27.58 o
  -8   3  13       84.83      106.14     27.94 o
  -7   3  13      114.83      160.54     37.39 o
  -6   3  13        0.93        3.38     24.73 o
  -5   3  13       59.22       63.01     13.75 o
  -4   3  13       54.16       45.68     19.20 o
  -3   3  13      136.09      152.84     21.86 o
  -2   3  13      736.33      654.06     25.87 o
  -1   3  13        2.96        4.54      9.97 o
   0   3  13       32.49       23.29     13.00 o
   1   3  13       39.36       20.05     14.57 o
   2   3  13      247.91      252.88     26.83 o
   3   3  13      151.28      156.18     23.00 o
   4   3  13        8.31       -1.39     19.21 o
   5   3  13        4.24        7.12     20.67 o
   6   3  13       98.13       75.89     26.90 o
  -9   4  13       21.41       13.06     26.23 o
  -8   4  13        1.56       -1.43     20.85 o
  -7   4  13      262.99      241.40     27.75 o
  -6   4  13       85.70       87.64     27.75 o
  -5   4  13        3.14        4.42     14.85 o
  -4   4  13        7.78       13.65     15.30 o
  -3   4  13      176.00      209.72     27.76 o
  -2   4  13       84.41       55.37     13.52 o
  -1   4  13       74.65       72.25     14.93 o
   0   4  13      545.64      514.94     26.65 o
   1   4  13      878.61      764.02     37.34 o
   2   4  13      258.34      239.50     25.09 o
   3   4  13        0.69      -10.95     15.09 o
   4   4  13       22.69       -5.30     18.91 o
   5   4  13        0.02       -3.43     18.63 o
   6   4  13        7.63       42.17     34.84 o
  -9   5  13       65.48       65.45     29.10 o
  -8   5  13       60.18       81.67     25.99 o
  -7   5  13       61.19       47.03     20.95 o
  -6   5  13      227.78      223.34     29.69 o
  -5   5  13       52.82       60.77     16.70 o
  -4   5  13      951.13      916.62     33.94 o
  -3   5  13       76.25       83.37     15.57 o
  -2   5  13       27.92       23.76     13.64 o
  -1   5  13      248.95      266.86     17.91 o
   0   5  13        2.13       13.09     14.53 o
   1   5  13       86.57      100.65     21.94 o
   2   5  13      301.30      288.38     47.93 o
   3   5  13        5.10       20.69     18.80 o
   4   5  13       48.23       43.67     22.67 o
   5   5  13        0.02       -3.85     19.11 o
   6   5  13       17.90       -0.16     19.90 o
  -9   6  13       49.73       11.82     33.29 o
  -8   6  13       96.02       50.18     20.25 o
  -7   6  13      101.22      165.54     28.58 o
  -6   6  13      173.89      204.39     29.91 o
  -5   6  13        0.01       10.76     17.69 o
  -4   6  13        6.07       22.03     14.70 o
  -3   6  13        5.56      -12.81     12.81 o
  -2   6  13       16.70       27.89     15.04 o
  -1   6  13      455.26      463.85     21.45 o
   0   6  13      392.20      353.23     28.01 o
   1   6  13      519.34      512.91     30.77 o
   2   6  13       49.94       24.03     20.74 o
   3   6  13      121.53      127.54     24.94 o
   4   6  13        6.02       -6.10     18.17 o
   5   6  13        5.31       31.26     41.80 o
   6   6  13      118.03      110.39     66.17 o
  -9   7  13       15.09       19.43     34.29 o
  -8   7  13       29.18       18.45     31.24 o
  -7   7  13      259.91      418.06     40.98 o
  -6   7  13      135.17      132.47     28.99 o
  -5   7  13        5.27       13.08     16.39 o
  -4   7  13      386.00      390.88     23.24 o
  -3   7  13       52.79       50.95     16.15 o
  -2   7  13      315.11      303.34     23.67 o
  -1   7  13      310.20      309.06     20.00 o
   0   7  13       40.39       24.25     13.58 o
   1   7  13        0.97      -14.84     16.82 o
   2   7  13       16.90        4.80     15.51 o
   3   7  13       76.55       56.00     20.75 o
   4   7  13       59.10       16.22     31.55 o
   5   7  13       34.75       63.69     92.07 o
   6   7  13      311.50      290.75     65.91 o
  -8   8  13       92.21       91.13     34.67 o
  -7   8  13        3.03       52.54     24.74 o
  -6   8  13       44.12       23.41     30.14 o
  -5   8  13       17.84        5.33     19.82 o
  -4   8  13       31.11       16.81     13.94 o
  -3   8  13       52.70       31.64     16.46 o
  -2   8  13        9.88       23.92     14.76 o
  -1   8  13       20.02       -0.45      8.46 o
   0   8  13        1.52        2.56     11.23 o
   1   8  13       23.24       30.76     17.73 o
   2   8  13      197.92      191.62     34.00 o
   3   8  13       72.89       47.02     28.70 o
   4   8  13       13.21       68.69     34.77 o
   5   8  13       94.37      137.86     47.45 o
  -8   9  13        2.04      -17.01     29.59 o
  -7   9  13      364.46      235.56     64.59 o
  -6   9  13      170.65      237.69     33.96 o
  -5   9  13        5.19       -6.43     16.18 o
  -4   9  13       32.16       39.27     23.84 o
  -3   9  13        2.12       -0.55     17.32 o
  -2   9  13       16.12        9.55     12.55 o
  -1   9  13       37.42       26.84     17.34 o
   0   9  13       78.66      105.44     18.39 o
   1   9  13      253.55      256.78     36.27 o
   2   9  13       96.98       72.95     30.41 o
   3   9  13      102.68      138.12     32.66 o
   4   9  13        7.76       24.18     32.46 o
   5   9  13      108.95      108.29     30.60 o
  -8  10  13        1.18      -32.03     32.03 o
  -7  10  13       12.76       18.01     56.47 o
  -6  10  13       20.72       32.59     18.33 o
  -5  10  13        8.08        9.83     23.10 o
  -4  10  13       30.99       66.89     32.13 o
  -3  10  13      112.66      139.00     26.88 o
  -2  10  13       48.21       48.11     14.81 o
  -1  10  13       61.59       85.13     22.43 o
   0  10  13      150.09       91.27     26.41 o
   1  10  13      238.28      257.68     37.10 o
   2  10  13       38.44       17.83     27.36 o
   3  10  13        0.15       38.86     27.53 o
   4  10  13      109.72      192.29     41.35 o
   5  10  13       18.52      -41.56     54.63 o
  -7  11  13       37.53        8.62     53.46 o
  -6  11  13      155.04      145.42     31.28 o
  -5  11  13       54.91       68.67     28.21 o
  -4  11  13       63.29      107.37     25.56 o
  -3  11  13        2.77       22.93     20.56 o
  -2  11  13        5.18      -14.43     18.41 o
  -1  11  13      102.96      103.30     32.19 o
   0  11  13       34.36        6.41     35.85 o
   1  11  13        0.01      -25.66     27.98 o
   2  11  13      221.90      285.60     45.31 o
   3  11  13      206.29      140.97     33.73 o
   4  11  13       13.85       -6.67     31.92 o
  -7  12  13        2.04       70.09     59.50 o
  -6  12  13       35.39       44.69     23.62 o
  -5  12  13       34.31       -4.18     22.23 o
  -4  12  13       14.63       56.40     24.54 o
  -3  12  13       33.18       25.63     21.14 o
  -2  12  13       15.24       12.78     18.03 o
  -1  12  13      258.82      352.82    126.08 o
   0  12  13      359.34      318.37     71.29 o
   1  12  13        0.14       -5.25     36.36 o
   2  12  13       50.63       80.10     31.19 o
   3  12  13      216.29      165.68     70.73 o
   4  12  13       13.60       86.33     39.71 o
  -6  13  13      228.10      180.13     33.20 o
  -5  13  13       20.20        6.61     37.76 o
  -4  13  13       33.67       82.79     34.94 o
  -3  13  13       67.56       51.89     23.95 o
  -2  13  13       29.21       10.57     41.30 o
  -1  13  13       75.10      110.81     35.06 o
   0  13  13       22.14      113.94     57.81 o
   1  13  13        0.80       23.74     28.35 o
   2  13  13       29.11       36.33     29.28 o
   3  13  13        1.08      -24.13     28.51 o
  -5  14  13       14.92       25.46     29.80 o
  -4  14  13       44.02       50.34     25.81 o
  -3  14  13       89.45       64.38     34.76 o
  -2  14  13       66.48       53.23     34.43 o
  -1  14  13        2.08       53.56     35.01 o
   0  14  13      460.35      541.65     72.42 o
   1  14  13       67.92       82.98     37.33 o
   2  14  13      196.67      231.66     42.75 o
  -4  15  13       60.58      117.91     29.02 o
  -3  15  13       29.70       25.78     40.83 o
  -2  15  13      107.10       85.72     30.10 o
  -1  15  13       38.00       22.98     35.33 o
   0  15  13       11.95       17.85     29.46 o
   1  15  13        0.47        1.53     25.89 o
  -2  16  13       60.49       84.38     34.49 o
  -1  16  13       35.45       88.53     40.09 o
   0  16  13      461.52      555.52     49.41 o
  -8   0  14      953.49     1029.07     67.81 o
  -6   0  14      357.80      365.44     47.97 o
  -4   0  14       63.36       35.70     18.75 o
  -2   0  14        4.40       20.61     16.96 o
   0   0  14       43.94       29.51     22.51 o
   2   0  14       97.36       58.23     20.01 o
   4   0  14       14.69       55.57     29.69 o
   6   0  14        0.50       36.11     30.26 o
  -9   1  14        0.18      -23.85     23.85 o
  -8   1  14      191.15      255.00     36.33 o
  -7   1  14        0.04       29.34     26.60 o
  -6   1  14      194.69      203.99     31.06 o
  -5   1  14       23.82        4.96     19.91 o
  -4   1  14       70.26       57.93     11.34 o
  -3   1  14      103.85       85.17     13.46 o
  -2   1  14      115.39      105.35     14.36 o
  -1   1  14       23.97       33.02     16.17 o
   0   1  14      161.66      166.04     19.35 o
   1   1  14       28.25       29.06     15.87 o
   2   1  14        0.46       -7.04     16.15 o
   3   1  14        1.15       18.10     19.15 o
   4   1  14       34.84       37.69     21.52 o
   5   1  14        0.02       21.80     20.69 o
   6   1  14        7.47       -1.71     23.71 o
  -9   2  14       35.25       63.07     25.79 o
  -8   2  14      669.74      859.87     46.61 o
  -7   2  14       21.07       26.95     23.40 o
  -6   2  14      169.25      185.58     26.09 o
  -5   2  14       41.16       49.15     24.33 o
  -4   2  14      105.61      111.63     19.74 o
  -3   2  14      318.69      377.58     22.30 o
  -2   2  14        8.49       11.33     11.31 o
  -1   2  14      171.73      198.23     16.62 o
   0   2  14      354.61      288.89     22.02 o
   1   2  14      121.34       81.32     17.24 o
   2   2  14        0.82       24.88     17.47 o
   3   2  14       65.41       71.10     21.07 o
   4   2  14        0.02       -3.13     18.68 o
   5   2  14       21.24       71.72     33.02 o
   6   2  14        0.01       28.36     34.37 o
  -9   3  14       53.37       20.24     23.77 o
  -8   3  14        8.60       15.02     24.08 o
  -7   3  14      230.39      278.50     52.19 o
  -6   3  14      139.78      155.42     24.84 o
  -5   3  14       60.77       48.13     24.08 o
  -4   3  14      115.73       93.08     19.00 o
  -3   3  14       32.02       29.07     14.21 o
  -2   3  14      330.85      337.00     28.51 o
  -1   3  14        3.08        0.76     13.36 o
   0   3  14       23.90       16.58     11.60 o
   1   3  14        2.98       10.81     14.63 o
   2   3  14       14.17       36.41     17.63 o
   3   3  14       87.91       58.39     19.03 o
   4   3  14       26.88       14.41     21.57 o
   5   3  14       85.30       46.70     25.31 o
  -8   4  14        0.95       12.18     23.30 o
  -7   4  14      115.54      207.02     32.62 o
  -6   4  14      119.78       99.39     26.45 o
  -5   4  14       30.98       60.75     25.08 o
  -4   4  14        1.43       -1.24     13.21 o
  -3   4  14      113.12      134.48     19.27 o
  -2   4  14       82.46      106.53     16.01 o
  -1   4  14       67.57       70.30     17.13 o
   0   4  14       11.58       16.17     12.91 o
   1   4  14        0.29       -1.59     17.40 o
   2   4  14       29.16       27.80     21.81 o
   3   4  14       76.89      129.92     23.87 o
   4   4  14       14.63       47.04     22.96 o
   5   4  14      111.63      120.24     58.93 o
  -8   5  14        8.59       12.60     31.46 o
  -7   5  14      187.40      182.24     31.27 o
  -6   5  14       12.60        8.97     21.61 o
  -5   5  14        0.73       22.93     23.44 o
  -4   5  14        0.55        2.91     14.53 o
  -3   5  14        1.41       16.40     13.35 o
  -2   5  14       17.97       43.89     16.32 o
  -1   5  14        4.35        8.16     12.77 o
   0   5  14        8.00       -4.15     12.47 o
   1   5  14        0.50       15.53     20.98 o
   2   5  14       10.17       -5.19     14.58 o
   3   5  14        3.74      -15.10     17.63 o
   4   5  14       21.50       39.09     21.59 o
   5   5  14       56.69      100.77     38.26 o
  -8   6  14       13.75       12.11     28.77 o
  -7   6  14      175.09      262.11     59.67 o
  -6   6  14        3.50       -4.60     21.37 o
  -5   6  14        2.20        9.51     13.53 o
  -4   6  14       20.73       15.73     17.05 o
  -3   6  14       65.26       79.75     18.42 o
  -2   6  14        2.28        8.10     13.20 o
  -1   6  14        3.14        1.82     12.34 o
   0   6  14      189.13      198.78     20.98 o
   1   6  14       21.46       19.35     19.28 o
   2   6  14       23.04       35.34     19.00 o
   3   6  14        5.98        2.93     16.60 o
   4   6  14       15.14      125.84     38.05 o
   5   6  14       29.38       33.36     35.54 o
  -8   7  14      110.25      111.75     29.85 o
  -7   7  14      336.14      285.19     35.92 o
  -6   7  14       40.20      108.99     33.84 o
  -5   7  14        0.16        0.80     14.51 o
  -4   7  14       91.86       65.73     16.54 o
  -3   7  14        6.92        6.79     16.42 o
  -2   7  14       58.37       67.89     15.56 o
  -1   7  14      169.52      130.68     17.09 o
   0   7  14       38.83       26.02     21.95 o
   1   7  14       22.30       38.33     18.50 o
   2   7  14       14.93       32.58     20.88 o
   3   7  14      103.98       47.21     41.71 o
   4   7  14       32.42       66.18     36.38 o
   5   7  14        8.96       23.25     39.75 o
  -7   8  14       31.04       70.81     34.93 o
  -6   8  14       19.22      -30.77     30.77 o
  -5   8  14        1.17       41.04     33.98 o
  -4   8  14       43.54       46.80     19.72 o
  -3   8  14       32.29       31.17     19.23 o
  -2   8  14        0.21      -10.66     13.76 o
  -1   8  14        7.36       17.71     13.73 o
   0   8  14      105.72      109.32     24.23 o
   1   8  14      247.60      264.35     37.55 o
   2   8  14       37.98       48.20     23.04 o
   3   8  14       29.72       79.11     30.76 o
   4   8  14       24.37       43.72     36.99 o
  -7   9  14       19.93       71.26     44.50 o
  -6   9  14      100.68      128.25     57.30 o
  -5   9  14       24.70       18.97     18.78 o
  -4   9  14       21.66       18.56     20.65 o
  -3   9  14       87.88       75.10     20.90 o
  -2   9  14        0.12        0.80     13.68 o
  -1   9  14        1.68        0.27     23.74 o
   0   9  14       56.11       27.48     28.11 o
   1   9  14       24.76       56.50     29.12 o
   2   9  14       13.91       17.59     20.94 o
   3   9  14       20.38       25.54     22.03 o
   4   9  14       96.75      107.09     31.40 o
  -7  10  14        1.14       41.20     34.26 o
  -6  10  14        3.87      -11.83     35.03 o
  -5  10  14       42.87       57.79     26.36 o
  -4  10  14       12.97       49.23     25.91 o
  -3  10  14       32.49       71.82     26.58 o
  -2  10  14       18.28        9.86     16.52 o
  -1  10  14      101.62      110.49     32.68 o
   0  10  14      260.22      175.48     37.01 o
   1  10  14       42.92       -1.35     25.62 o
   2  10  14       32.19        6.63     22.55 o
   3  10  14       81.15      112.96     27.23 o
   4  10  14      101.45      131.98     41.89 o
  -6  11  14       82.31       73.39     42.82 o
  -5  11  14        8.02       53.37     40.19 o
  -4  11  14       57.37       75.27     28.73 o
  -3  11  14        0.98       27.19     32.87 o
  -2  11  14      239.99      221.44     52.44 o
  -1  11  14       17.39        8.48     26.05 o
   0  11  14        0.84      -28.16     29.06 o
   1  11  14        5.17       -4.83     26.43 o
   2  11  14       32.84       -5.12     25.92 o
   3  11  14        8.47       68.85     30.60 o
  -6  12  14        6.17       65.19     62.49 o
  -5  12  14        8.05       36.66     24.69 o
  -4  12  14       93.41       74.96     36.94 o
  -3  12  14       94.53       99.72     24.45 o
  -2  12  14       95.43       68.99     32.05 o
  -1  12  14       13.46      -19.62     28.00 o
   0  12  14      198.47      248.00     39.14 o
   1  12  14        4.95        9.94     22.88 o
   2  12  14       84.07      129.35     37.09 o
  -5  13  14      247.76      257.50     31.29 o
  -4  13  14       41.67      123.15     43.46 o
  -3  13  14       12.44       40.43     30.12 o
  -2  13  14        1.10       -2.57     25.70 o
  -1  13  14        3.65       69.00     43.82 o
   0  13  14      102.82      120.87     27.74 o
   1  13  14       90.22      146.76     36.19 o
   2  13  14      146.09      158.72     71.26 o
  -4  14  14       21.14       30.72     32.31 o
  -3  14  14      152.06      243.47     54.56 o
  -2  14  14        7.24       20.30     29.70 o
  -1  14  14       36.37      110.44     50.98 o
   0  14  14        6.72        5.58     27.69 o
  -7   0  15      328.56      321.08     58.42 o
  -5   0  15       90.12       72.44     37.07 o
  -3   0  15        1.38       10.19     18.19 o
  -1   0  15        0.70       -3.78     22.05 o
   1   0  15       15.96        5.08     21.27 o
   3   0  15     1011.71     1217.38     87.71 o
   5   0  15       71.42      116.77     46.42 o
  -8   1  15        4.03       34.85     27.86 o
  -7   1  15       54.05       57.97     28.56 o
  -6   1  15      305.36      312.38     51.97 o
  -5   1  15      149.88      102.36     26.31 o
  -4   1  15       14.94       10.11     19.96 o
  -3   1  15       19.25       20.73     12.70 o
  -2   1  15        9.28       19.29     14.04 o
  -1   1  15        0.67        3.08     11.78 o
   0   1  15       29.82       18.72     15.82 o
   1   1  15        1.98        4.57     14.79 o
   2   1  15       41.83       61.73     20.29 o
   3   1  15       49.30       57.88     19.06 o
   4   1  15       59.39      106.65     26.43 o
   5   1  15      410.54      465.00     40.54 o
  -8   2  15      100.87       62.51     38.28 o
  -7   2  15      266.12      356.06     43.41 o
  -6   2  15       26.13       10.93     23.36 o
  -5   2  15       39.83       52.49     29.54 o
  -4   2  15        7.39       35.02     21.02 o
  -3   2  15        4.95       11.67     13.99 o
  -2   2  15       10.32       19.52     12.14 o
  -1   2  15       42.51       37.36     14.94 o
   0   2  15       84.31       37.86     16.43 o
   1   2  15      128.62      137.89     20.22 o
   2   2  15        1.70       16.20     17.76 o
   3   2  15      123.33      158.88     25.78 o
   4   2  15      206.57      288.24     29.53 o
   5   2  15       87.98      117.90     29.03 o
  -8   3  15       23.79       26.20     22.34 o
  -7   3  15        3.00       28.64     33.24 o
  -6   3  15       34.84       11.72     23.50 o
  -5   3  15      126.39       69.33     25.34 o
  -4   3  15        2.43      -12.59     13.95 o
  -3   3  15       35.18       50.41     15.27 o
  -2   3  15      321.06      283.66     21.83 o
  -1   3  15       64.97       56.05     16.23 o
   0   3  15       56.74       33.71     18.42 o
   1   3  15       36.83       35.89     18.05 o
   2   3  15        4.23       33.22     20.27 o
   3   3  15       73.99      100.70     30.19 o
   4   3  15      116.86      164.37     29.44 o
  -8   4  15      195.22      285.05     39.90 o
  -7   4  15       85.10      146.75     42.14 o
  -6   4  15       28.08       62.62     31.85 o
  -5   4  15      130.84      122.71     28.44 o
  -4   4  15       47.68       44.38     15.79 o
  -3   4  15       51.40       40.48     16.14 o
  -2   4  15        0.83        8.14     15.06 o
  -1   4  15       68.91       43.14     14.95 o
   0   4  15       47.68       25.14     16.16 o
   1   4  15       12.40       33.49     22.18 o
   2   4  15       65.35       44.04     19.49 o
   3   4  15       30.03       17.52     22.34 o
   4   4  15      159.40      167.30     28.61 o
  -7   5  15        4.72      -19.36     25.17 o
  -6   5  15       98.95      118.72     27.74 o
  -5   5  15        2.21       18.58     23.69 o
  -4   5  15      136.89      111.27     18.77 o
  -3   5  15       23.83       24.13     16.67 o
  -2   5  15      139.64      161.33     17.59 o
  -1   5  15       24.09       24.67     14.97 o
   0   5  15        8.52       40.40     18.15 o
   1   5  15        0.35       -0.15     15.82 o
   2   5  15      108.63      109.90     30.06 o
   3   5  15       23.25       29.32     22.33 o
   4   5  15      131.97      188.38     42.39 o
  -7   6  15      101.64      143.28     33.08 o
  -6   6  15        3.62      -27.38     29.65 o
  -5   6  15       11.46       45.13     21.72 o
  -4   6  15       43.09       54.50     16.29 o
  -3   6  15      168.93      138.42     19.77 o
  -2   6  15       30.52       29.42     15.19 o
  -1   6  15       19.49        5.23     13.49 o
   0   6  15       38.30       16.45     20.29 o
   1   6  15        4.92       15.22     20.96 o
   2   6  15       12.37       21.84     16.75 o
   3   6  15        1.80       18.97     22.85 o
   4   6  15      298.76      329.23     39.66 o
  -7   7  15       35.62       27.20     31.90 o
  -6   7  15       22.51      105.59     43.30 o
  -5   7  15       70.14      123.11     39.46 o
  -4   7  15       60.35       98.08     33.98 o
  -3   7  15       13.58       47.77     15.20 o
  -2   7  15      186.96      174.73     19.68 o
  -1   7  15       10.80       26.18     15.74 o
   0   7  15      162.35      159.41     27.36 o
   1   7  15        0.58       27.77     40.28 o
   2   7  15       42.48       73.78     31.54 o
   3   7  15       12.55        0.34     26.03 o
   4   7  15       17.88       19.62     25.60 o
  -6   8  15        3.08      -23.95     32.32 o
  -5   8  15        2.51      -19.32     37.07 o
  -4   8  15      108.13       91.62     23.85 o
  -3   8  15        0.67        7.17     15.95 o
  -2   8  15       22.82       24.37     17.89 o
  -1   8  15       13.07       34.24     27.58 o
   0   8  15       15.98       -0.24     23.86 o
   1   8  15       18.64       22.51     23.30 o
   2   8  15        0.20       14.19     28.51 o
   3   8  15      222.62      284.07     39.56 o
  -6   9  15        0.01       53.26     22.24 o
  -5   9  15        0.19       72.23     32.45 o
  -4   9  15       30.37       20.25     20.97 o
  -3   9  15       41.76       68.87     21.46 o
  -2   9  15        0.59       57.53     55.51 o
  -1   9  15        3.35       -6.35     25.96 o
   0   9  15      108.17      169.26     34.21 o
   1   9  15        4.76       49.70     31.08 o
   2   9  15       12.44       -2.36     25.05 o
   3   9  15       10.02       44.54     29.88 o
  -5  10  15        0.35        1.05     35.55 o
  -4  10  15        4.20       11.21     22.37 o
  -3  10  15        5.61       32.27     20.77 o
  -2  10  15       11.69       11.04     24.66 o
  -1  10  15       90.91      112.26     33.61 o
   0  10  15       58.35      173.27     30.47 o
   1  10  15        0.32       22.15     28.89 o
   2  10  15       15.78       55.67     25.06 o
  -5  11  15      286.80      325.03     39.91 o
  -4  11  15        9.36       31.85     24.16 o
  -3  11  15      196.27      326.37     40.72 o
  -2  11  15       35.07       31.54     29.92 o
  -1  11  15      131.22       68.83     27.65 o
   0  11  15       46.73       78.44     32.20 o
   1  11  15      178.58      218.83     37.89 o
   2  11  15       63.82       71.35     32.69 o
  -4  12  15       13.96       10.80     22.70 o
  -3  12  15      134.47      130.36     54.18 o
  -2  12  15        3.02       -7.68     27.97 o
  -1  12  15       38.69       10.77     29.22 o
   0  12  15        1.05       14.72     29.21 o
   1  12  15        9.93       38.91     41.33 o
  -2  13  15       58.15       80.20     34.29 o
  -1  13  15      143.50      111.65     40.54 o
  -6   0  16        0.64      -17.95     32.26 o
  -4   0  16      484.36      542.99     44.73 o
  -2   0  16       14.76       16.01     18.73 o
   0   0  16        0.00       24.30     24.01 o
   2   0  16       87.61       54.95     53.34 o
  -7   1  16       36.39       53.39     38.11 o
  -6   1  16       94.85       88.49     23.11 o
  -5   1  16        9.81       32.81     29.98 o
  -4   1  16        0.19        4.68     17.73 o
  -3   1  16      102.97      100.62     18.81 o
  -2   1  16       16.97       49.63     13.27 o
  -1   1  16       73.16       64.31     18.14 o
   0   1  16      150.89      176.52     24.48 o
   1   1  16      217.62      154.08     27.68 o
   2   1  16        2.38       14.33     16.49 o
   3   1  16       81.71      112.33     24.76 o
  -7   2  16       73.99      144.46     36.28 o
  -6   2  16       68.15       76.74     30.35 o
  -5   2  16       63.13       81.36     28.65 o
  -4   2  16        0.72      -10.73     17.99 o
  -3   2  16        0.77        4.17     13.24 o
  -2   2  16        0.06       -1.56     16.35 o
  -1   2  16      211.78      274.95     23.35 o
   0   2  16       13.09       18.37     16.47 o
   1   2  16       90.01      106.32     19.70 o
   2   2  16       91.99       78.05     21.75 o
   3   2  16        3.75       14.81     18.80 o
  -7   3  16       28.73       -4.19     32.58 o
  -6   3  16        8.93      -27.12     27.12 o
  -5   3  16        6.22       54.18     30.95 o
  -4   3  16       15.02       40.67     19.40 o
  -3   3  16        0.10       -9.73     14.80 o
  -2   3  16       13.05       13.95     14.84 o
  -1   3  16       84.49       63.26     17.46 o
   0   3  16        3.62        1.23     15.76 o
   1   3  16       54.65       23.87     21.41 o
   2   3  16       43.24       99.42     37.93 o
   3   3  16       11.01       18.45     23.47 o
  -7   4  16       21.98       13.29     24.99 o
  -6   4  16        4.25        9.87     26.80 o
  -5   4  16        0.73       17.48     29.14 o
  -4   4  16       83.14       92.68     21.39 o
  -3   4  16      101.94      131.74     22.80 o
  -2   4  16       49.50       65.04     17.93 o
  -1   4  16       11.30        9.26     15.06 o
   0   4  16        1.24       -6.45     16.75 o
   1   4  16      224.24      304.01     28.96 o
   2   4  16       79.95      128.15     34.20 o
   3   4  16      275.67      315.27     34.63 o
  -6   5  16       13.83       -8.69     37.85 o
  -5   5  16       27.73       14.20     20.81 o
  -4   5  16       13.12       12.73     16.39 o
  -3   5  16      213.79      288.08     32.76 o
  -2   5  16        8.57       -0.97     14.89 o
  -1   5  16       50.34       65.05     22.38 o
   0   5  16        1.15       -6.79     17.17 o
   1   5  16       57.12       79.27     25.98 o
   2   5  16       46.05      101.75     23.69 o
   3   5  16        0.11       19.54     47.70 o
  -6   6  16        7.33       84.16     43.88 o
  -5   6  16      183.58      163.57     32.92 o
  -4   6  16      194.83      246.29     47.68 o
  -3   6  16       93.27      107.51     18.74 o
  -2   6  16        0.01      -16.59     16.59 o
  -1   6  16      323.71      361.33     28.14 o
   0   6  16       41.77       51.04     23.17 o
   1   6  16        7.80       33.33     23.35 o
   2   6  16       11.13        6.62     25.77 o
  -6   7  16        4.84        6.57     35.45 o
  -5   7  16       39.08       26.41     25.84 o
  -4   7  16        2.30       55.87     30.22 o
  -3   7  16        7.99       48.62     20.05 o
  -2   7  16        2.29       35.20     24.59 o
  -1   7  16        9.83        5.99     14.34 o
   0   7  16        4.64       13.47     26.76 o
   1   7  16      494.54      541.99     46.67 o
   2   7  16        0.33      -17.75     28.21 o
  -5   8  16       63.30       20.30     70.29 o
  -4   8  16       52.44       74.24     25.00 o
  -3   8  16      240.21      286.06     41.93 o
  -2   8  16       11.67       37.56     39.08 o
  -1   8  16        8.50      -18.73     23.14 o
   0   8  16       12.03       38.90     24.33 o
   1   8  16       18.50       46.04     30.79 o
   2   8  16       23.29       48.42     30.61 o
  -4   9  16        0.40       16.01     49.35 o
  -3   9  16       47.86      -68.17     68.17 o
  -2   9  16       70.80       60.13     27.04 o
  -1   9  16       80.24       49.63     33.98 o
   0   9  16       24.14       64.59     30.21 o
   1   9  16       85.71      147.48     32.94 o
  -4  10  16      402.87      469.31     39.39 o
  -3  10  16      106.29       40.34     30.90 o
  -2  10  16       92.69       63.12     31.48 o
  -1  10  16        4.86       56.28     30.44 o
   0  10  16       29.10        7.79     41.25 o
  -5   0  17        3.14      -29.02     29.33 o
  -3   0  17       96.18       46.49     28.28 o
  -1   0  17        4.62      -11.42     23.08 o
   1   0  17        0.36       30.57     35.13 o
  -5   1  17      104.13       77.05     38.05 o
  -4   1  17        0.00       21.10     19.24 o
  -3   1  17      232.98      336.33     47.01 o
  -2   1  17        1.86       14.03     16.12 o
  -1   1  17      128.53      137.30     21.41 o
   0   1  17       12.57       37.68     18.51 o
   1   1  17        3.66       -3.95     15.87 o
   2   1  17        0.43       57.60     22.99 o
  -5   2  17      416.37      515.34     36.00 o
  -4   2  17      224.87      263.36     26.92 o
  -3   2  17        6.19       -2.77     17.01 o
  -2   2  17        9.30       14.25     15.90 o
  -1   2  17       12.34        0.98     16.60 o
   0   2  17       37.67       57.12     19.04 o
   1   2  17       10.92        6.97     16.25 o
   2   2  17       45.57       37.82     25.89 o
  -5   3  17      126.62      178.41     34.10 o
  -4   3  17        9.72       25.76     24.06 o
  -3   3  17       68.47       64.60     28.16 o
  -2   3  17        7.80       -3.98     15.42 o
  -1   3  17       22.53       78.72     28.95 o
   0   3  17        4.87       26.93     26.39 o
   1   3  17      188.93      226.82     29.47 o
   2   3  17      209.79      264.38     36.13 o
  -5   4  17        7.90       47.01     24.86 o
  -4   4  17      249.98      255.09     39.65 o
  -3   4  17        5.81       18.97     19.54 o
  -2   4  17       34.63       58.53     28.52 o
  -1   4  17      152.89      184.52     24.61 o
   0   4  17       33.83       26.79     18.88 o
   1   4  17       61.33       68.37     24.35 o
  -5   5  17        0.00      -26.85     26.85 o
  -4   5  17        4.42       82.45     43.27 o
  -3   5  17       18.86        6.86     18.09 o
  -2   5  17       53.26       61.90     20.55 o
  -1   5  17      141.52      149.19     24.56 o
   0   5  17       12.95       17.96     20.73 o
   1   5  17      149.50      145.27     34.81 o
  -4   6  17      202.71      181.91     60.76 o
  -3   6  17      105.59      103.34     32.42 o
  -2   6  17       82.19       74.54     24.61 o
  -1   6  17      106.93       66.05     22.14 o
   0   6  17       71.42      134.68     33.45 o
  -3   7  17        0.11       -7.34     28.59 o
  -2   7  17      116.06       87.89     31.38 o
  -1   7  17      195.63      187.25     35.99 o
   0   7  17        0.48       13.24     25.92 o
  -2   8  17       87.09       85.52     30.06 o
  -2   0  18       20.45       21.00     35.10 o
  -3   1  18        0.19        6.27     15.96 o
  -2   1  18        1.58       -7.95     21.97 o
  -1   1  18        8.23       48.98     19.49 o
  -2   2  18        1.15       30.02     27.57 o
 
